# Supplementary material for: 3,9-Dibromo-6,7-dihydro-5H-dibenzo[c,e]thiepine
Source: Acta Crystallogr Sect E Struct Rep Online. 2008 May 10;64(Pt 6):o1027. doi: 10.1107/S1600536808013226 (PMC2961378; doi:10.1107/S1600536808013226)
Supplement: Supplementary file 2 [file e-64-o1027-Isup2.hkl]

# 
# h,k,l, Fc-squared, Fo-squared, sigma(Fo-squared) and status flag 
# 
data_I
_shelx_title ' ma10a in P2(1)/c' 
_shelx_refln_list_code          4 
_shelx_F_calc_maximum      272.90 
_exptl_crystal_F_000       720.00 
_reflns_d_resolution_high  0.7700 
 
loop_ 
 _symmetry_equiv_pos_as_xyz 
 'x, y, z' 
 '-x, y+1/2, -z+1/2' 
 '-x, -y, -z' 
 'x, -y-1/2, z-1/2' 
 
_cell_length_a     8.6629 
_cell_length_b     4.7219 
_cell_length_c    30.8670 
_cell_angle_alpha  90.000 
_cell_angle_beta   93.720 
_cell_angle_gamma  90.000 
 
_shelx_F_squared_multiplier     1.000 
 
loop_ 
 _refln_index_h 
 _refln_index_k 
 _refln_index_l 
 _refln_F_squared_calc 
 _refln_F_squared_meas 
 _refln_F_squared_sigma 
 _refln_observed_status 
   2   0   0     1672.32     1592.34     33.43 o 
   3   0   0     4503.36     4493.74     65.10 o 
   4   0   0    24774.60    24780.69    336.06 o 
   5   0   0     1174.02     1161.27     43.99 o 
   6   0   0     3705.80     3462.68     68.62 o 
   7   0   0      474.44      429.32     66.86 o 
   8   0   0     2496.73     2378.83    110.85 o 
   9   0   0     1580.20     1518.44    195.30 o 
  10   0   0      308.81      190.03    142.52 o 
  11   0   0        2.06      -77.42    223.46 o 
   1   1   0    20461.81    21351.83    164.51 o 
   2   1   0    24590.89    24386.13    102.93 o 
   3   1   0     2724.14     2796.45     47.51 o 
   4   1   0      239.76      265.71     33.78 o 
   5   1   0     2115.40     2032.96     59.82 o 
   6   1   0     2890.38     2889.49     44.58 o 
   7   1   0      600.91      540.45     67.05 o 
   8   1   0       21.87       84.58     62.60 o 
   9   1   0       31.36       51.99     81.89 o 
  10   1   0      240.88      281.52    193.54 o 
  11   1   0      257.75      179.27    116.20 o 
   0   2   0     6463.86     6866.37     27.97 o 
   1   2   0      492.50      422.09     57.84 o 
   2   2   0       16.21       -9.91     30.33 o 
   3   2   0     3400.90     3790.38     37.81 o 
   4   2   0     2218.90     2253.87     42.59 o 
   5   2   0       27.07      146.58     53.66 o 
   6   2   0      805.21      865.67     96.77 o 
   7   2   0     2452.56     2548.99     60.96 o 
   8   2   0      126.73      154.52    101.17 o 
   9   2   0       66.21      320.49    193.54 o 
  10   2   0      294.38      307.66    101.17 o 
   1   3   0     1223.37     1239.26     54.85 o 
   2   3   0        7.71       36.86     57.46 o 
   3   3   0      101.02       58.62     76.45 o 
   4   3   0     3329.24     3405.67     61.80 o 
   5   3   0     3105.44     3147.73     77.42 o 
   6   3   0      531.61      537.97     48.57 o 
   7   3   0       54.83       11.36     56.87 o 
   8   3   0     2241.56     2073.37    283.28 o 
   9   3   0      874.36      714.35    218.18 o 
   0   4   0     1332.73     1294.99    117.89 o 
   1   4   0       94.09       55.11     42.25 o 
   2   4   0     1771.03     1910.42     85.34 o 
   3   4   0     1807.66     1957.99     49.72 o 
   4   4   0       88.84       26.04     64.42 o 
   5   4   0     1432.23     1357.63    187.39 o 
   6   4   0     3746.82     3872.67    110.85 o 
   7   4   0     1524.79     1540.61     80.29 o 
   8   4   0      784.55      788.25    137.24 o 
   1   5   0       35.69      -63.72     63.72 o 
   2   5   0      290.43      286.34     65.98 o 
   3   5   0       94.16       74.77     66.01 o 
   4   5   0      435.10      500.07     67.89 o 
   5   5   0      724.11      721.39    235.77 o 
   6   5   0       12.17       68.70    139.46 o 
   0   6   0       60.96      175.95     86.22 o 
   1   6   0      370.84      267.00     71.96 o 
   2   6   0       47.48       77.16     73.98 o 
 -11   1   1      105.05       85.72    102.09 o 
 -10   1   1      184.00      143.44     91.64 o 
  -9   1   1      558.17      433.89     74.15 o 
  -8   1   1       85.00      118.54     93.19 o 
  -7   1   1     1659.04     1605.25     69.50 o 
  -6   1   1      961.79     1098.69     80.06 o 
  -5   1   1     5558.60     5552.73    107.33 o 
  -4   1   1     3733.88     3991.35    147.80 o 
  -3   1   1      484.63      571.07     27.34 o 
  -2   1   1      125.62      193.34     36.08 o 
  -1   1   1      121.61       54.91     22.87 o 
   0   1   1      106.68      120.06     15.74 o 
   1   1   1     8913.50     8745.32     75.51 o 
   2   1   1    11313.41    11648.13    168.91 o 
   3   1   1        6.35       33.66     26.46 o 
   4   1   1     1894.98     2370.97     70.38 o 
   5   1   1     2157.42     3008.41     88.92 o 
   6   1   1     1921.33     1976.83     62.17 o 
   7   1   1      359.00      362.19     69.30 o 
   8   1   1     1000.24     1040.68     92.53 o 
   9   1   1       41.90      142.52     87.97 o 
  10   1   1      171.52       81.47    109.29 o 
  11   1   1      110.03       35.87    105.61 o 
 -10   2   1       61.77       33.89     95.54 o 
  -9   2   1     1280.75     1442.04     70.39 o 
  -8   2   1      963.67      875.00     71.65 o 
  -7   2   1     2855.28     3019.97    102.05 o 
  -6   2   1       28.95      -26.20     51.86 o 
  -5   2   1     1010.16      966.44     46.54 o 
  -4   2   1     1162.70     1191.72     50.15 o 
  -3   2   1    25518.85    26460.20    278.00 o 
  -2   2   1     2846.30     2806.39     34.11 o 
  -1   2   1     2183.95     2015.82     49.27 o 
   0   2   1     1239.31     1250.93     44.15 o 
   1   2   1     3919.20     3726.58     53.60 o 
   2   2   1     1231.83     1416.61     71.26 o 
   3   2   1    15878.20    16243.64     66.86 o 
   4   2   1     2201.38     2134.08    111.73 o 
   5   2   1     4091.44     4006.69    111.73 o 
   6   2   1     1263.31     1332.41     54.85 o 
   7   2   1      377.52      373.93     63.80 o 
   8   2   1      326.17      307.80     63.42 o 
   9   2   1     1876.68     1999.86     89.73 o 
  10   2   1      951.80     1059.17    241.05 o 
  -9   3   1       83.12       44.17     89.84 o 
  -8   3   1       33.42       95.92     89.22 o 
  -7   3   1      404.92      422.20     62.17 o 
  -6   3   1      118.55      115.67     69.50 o 
  -5   3   1     1390.88     1541.78     95.89 o 
  -4   3   1     2197.73     2147.59     64.76 o 
  -3   3   1      561.13      592.95     75.66 o 
  -2   3   1      581.25      643.97    103.81 o 
  -1   3   1     1156.39     1104.96     72.14 o 
   0   3   1      683.07      685.20     32.06 o 
   1   3   1     1839.09     1881.52     53.11 o 
   2   3   1       89.15        3.81     76.54 o 
   3   3   1       10.22       -0.08     48.10 o 
   4   3   1      700.97      673.89     48.47 o 
   5   3   1        1.84       18.13     72.46 o 
   6   3   1      238.11      263.08     59.12 o 
   7   3   1     1204.26     1208.94    153.08 o 
   8   3   1      422.79      367.54     71.47 o 
   9   3   1       37.52        9.38     96.00 o 
  -8   4   1       69.70       63.34    161.87 o 
  -7   4   1       32.60       48.96     90.08 o 
  -6   4   1        1.03      154.87     93.16 o 
  -5   4   1       91.08       24.08     73.23 o 
  -4   4   1        5.79      -11.73     72.39 o 
  -3   4   1      363.44      366.34     45.58 o 
  -2   4   1       78.11      -18.47     47.28 o 
  -1   4   1       94.89      131.84     82.67 o 
   0   4   1      517.89      571.84     58.82 o 
   1   4   1        0.72       -2.60     47.95 o 
   2   4   1      154.26      141.35     47.34 o 
   3   4   1       81.80       61.58    117.89 o 
   4   4   1     1212.14     1387.63    151.32 o 
   5   4   1      546.77      586.39     78.30 o 
   6   4   1       70.16       92.00     81.71 o 
   7   4   1        1.23       -6.81     78.18 o 
   8   4   1        3.38      -17.59    151.32 o 
  -6   5   1        9.19       -5.28    121.40 o 
  -5   5   1      464.14      498.21     78.41 o 
  -4   5   1       62.58       45.19     83.86 o 
  -3   5   1       74.53       81.51     83.60 o 
  -2   5   1      257.32      263.97     68.84 o 
  -1   5   1       60.68       50.89     70.09 o 
   0   5   1      510.73      559.77     71.14 o 
   1   5   1     2043.13     2231.95     72.66 o 
   2   5   1      243.73      260.64     62.35 o 
   3   5   1      149.31      119.59     71.60 o 
   4   5   1        2.43      -25.39     62.25 o 
   5   5   1      614.59      647.49    160.11 o 
   6   5   1       28.56       58.10    123.98 o 
  -2   6   1      251.65      200.62     76.55 o 
  -1   6   1      406.95      345.73     91.49 o 
   0   6   1       98.15      142.52     96.77 o 
   1   6   1       36.70       95.88     67.94 o 
   2   6   1      131.19      169.60     72.62 o 
 -11   0   2      668.19      695.00    153.08 o 
 -10   0   2     2539.15     2484.40    211.14 o 
  -9   0   2       28.17       -1.76    140.76 o 
  -8   0   2      912.98      911.42    174.19 o 
  -7   0   2     1989.58     1917.85    124.92 o 
  -6   0   2    13576.33    13277.13    112.61 o 
  -5   0   2      213.89      172.43     45.75 o 
  -4   0   2      533.21      489.14     47.51 o 
  -3   0   2      391.16      453.95     38.71 o 
  -2   0   2     4518.76     4564.12     40.47 o 
  -1   0   2      697.67      577.11     21.11 o 
   1   0   2     2378.81     2387.63     26.39 o 
   2   0   2    12847.44    13233.14     31.67 o 
   3   0   2    34955.04    35777.52    124.92 o 
   4   0   2      747.14      687.96     38.71 o 
   5   0   2      252.42      300.87     51.03 o 
   6   0   2    15392.58    14860.67     80.94 o 
   7   0   2    11571.43    11387.44    156.59 o 
   8   0   2     1532.24     1587.06    221.70 o 
   9   0   2       30.91      -68.62    100.29 o 
  10   0   2      653.84      749.54    110.85 o 
  11   0   2      151.62      116.13    156.59 o 
 -11   1   2      317.14      276.60    105.66 o 
 -10   1   2     1016.46     1043.49    103.57 o 
  -9   1   2     1452.65     1451.23     84.53 o 
  -8   1   2     2733.28     2737.77    156.59 o 
  -7   1   2     3434.50     3426.92    124.92 o 
  -6   1   2      962.29     1000.13     51.56 o 
  -5   1   2      684.15      861.25     45.94 o 
  -4   1   2     6563.26     6686.90     46.63 o 
  -3   1   2     2222.14     2191.22     42.95 o 
  -2   1   2       14.54       27.74     56.30 o 
  -1   1   2     5084.81     5122.15     55.42 o 
   0   1   2      164.39      177.10     19.79 o 
   1   1   2    44231.30    45716.77     72.89 o 
   2   1   2     6663.54     7011.58     77.42 o 
   3   1   2     1053.44     1160.98     37.03 o 
   4   1   2    14994.05    15088.24    270.96 o 
   5   1   2    16922.41    16979.60     70.47 o 
   6   1   2     1188.29     1302.01     80.94 o 
   7   1   2      224.97      263.92     76.45 o 
   8   1   2     2396.87     2406.29    133.39 o 
   9   1   2     1195.34     1264.53     79.90 o 
  10   1   2       13.86       74.68     97.19 o 
  11   1   2       39.15       63.66    138.82 o 
 -10   2   2      323.85      422.28    102.05 o 
  -9   2   2       60.74      -64.56     86.23 o 
  -8   2   2      497.81      421.41     71.87 o 
  -7   2   2      896.40     1182.38    100.29 o 
  -6   2   2     1832.22     1720.12     61.72 o 
  -5   2   2      446.04      441.76    123.16 o 
  -4   2   2     8120.94     8384.06     62.46 o 
  -3   2   2     4670.16     5230.05    139.00 o 
  -2   2   2      277.91      298.60     33.20 o 
  -1   2   2     6804.23     6860.32     40.28 o 
   0   2   2     6643.65     6425.67     43.99 o 
   1   2   2     2279.60     2266.23     43.99 o 
   2   2   2     3265.39     3272.83     32.41 o 
   3   2   2    10276.05    10912.37     65.10 o 
   4   2   2       32.51       46.17     42.32 o 
   5   2   2       79.93       20.71     40.83 o 
   6   2   2     1558.10     1655.54    107.33 o 
   7   2   2      593.45      623.89     57.36 o 
   8   2   2        0.87       37.02     62.17 o 
   9   2   2      156.78      231.59     78.41 o 
  10   2   2      452.61      468.57     93.67 o 
  -9   3   2       77.17       82.42     78.94 o 
  -8   3   2      232.50      155.02     72.39 o 
  -7   3   2      871.93      781.21     89.73 o 
  -6   3   2     3355.73     3333.57     65.95 o 
  -5   3   2     2680.80     2793.98     57.84 o 
  -4   3   2       27.29      -48.11     53.26 o 
  -3   3   2     3837.75     3897.66     96.35 o 
  -2   3   2    16912.06    17186.55    212.90 o 
  -1   3   2     6277.04     6111.47     49.49 o 
   0   3   2      458.63      554.24     45.75 o 
   1   3   2     1018.01     1031.06     68.62 o 
   2   3   2     3714.45     3561.21    172.43 o 
   3   3   2      423.03      380.05     58.06 o 
   4   3   2      286.42      339.49     43.84 o 
   5   3   2       84.18       76.74     82.86 o 
   6   3   2      127.77      131.96     80.94 o 
   7   3   2      623.66      708.46     67.01 o 
   8   3   2      431.05      444.97    110.17 o 
   9   3   2        0.80       55.54    116.82 o 
  -8   4   2       43.50      107.33    119.65 o 
  -7   4   2       85.17      162.38     96.34 o 
  -6   4   2      799.00      888.65    287.68 o 
  -5   4   2      924.93      967.51    126.68 o 
  -4   4   2     4525.78     4732.17    216.42 o 
  -3   4   2     1927.14     1961.98     63.80 o 
  -2   4   2      156.78      146.04    147.80 o 
  -1   4   2     1356.35     1294.25     58.37 o 
   0   4   2     6957.85     7039.83    125.13 o 
   1   4   2     3154.44     3355.12     50.02 o 
   2   4   2      523.78      510.41     51.03 o 
   3   4   2       20.73      -21.63     74.82 o 
   4   4   2      865.54     1001.57     67.10 o 
   5   4   2        0.25       74.75     61.12 o 
   6   4   2      320.18      237.13     83.61 o 
   7   4   2        4.30      -39.16     76.50 o 
   8   4   2      193.96      151.32    112.61 o 
  -6   5   2      217.92      187.63    107.05 o 
  -5   5   2      538.27      585.00     65.00 o 
  -4   5   2       93.73      112.40     76.09 o 
  -3   5   2       99.12       52.11     73.14 o 
  -2   5   2     2364.05     2204.64    167.15 o 
  -1   5   2     1346.91     1344.85     68.64 o 
   0   5   2        0.94      -43.53     51.05 o 
   1   5   2       62.83       31.67     55.99 o 
   2   5   2      956.47      906.24     56.65 o 
   3   5   2       13.23       40.94     67.74 o 
   4   5   2       90.15       65.10    221.70 o 
   5   5   2       91.63       50.54     95.29 o 
   6   5   2        5.42      -31.14    142.67 o 
  -2   6   2      135.48       71.43     98.32 o 
  -1   6   2      287.42      205.86     89.73 o 
   0   6   2      307.58      286.80    116.13 o 
   1   6   2       68.37       52.48     57.36 o 
   2   6   2       44.66       90.61     70.92 o 
 -11   1   3      687.27      751.30    195.30 o 
 -10   1   3      703.70      773.15     83.25 o 
  -9   1   3      591.08      743.03     84.39 o 
  -8   1   3      567.62      811.80     73.95 o 
  -7   1   3     1725.60     2074.59    111.73 o 
  -6   1   3      123.58      124.75     58.63 o 
  -5   1   3     2145.47     2121.82     73.90 o 
  -4   1   3     6221.13     6541.95     75.66 o 
  -3   1   3     1798.87     1762.12     45.98 o 
  -2   1   3    15018.58    15088.09    105.57 o 
   0   1   3       23.93       46.72     21.98 o 
   1   1   3    21568.59    21900.40     63.16 o 
   2   1   3    22494.43    22624.20     96.45 o 
   3   1   3      488.40      480.61     25.60 o 
   4   1   3     2797.29     3058.51    100.29 o 
   5   1   3       27.98      -16.19     35.14 o 
   6   1   3      152.05      253.71     62.10 o 
   7   1   3     1044.89     1279.19    130.46 o 
   8   1   3      901.40     1167.75     79.06 o 
   9   1   3      858.33      902.21     97.61 o 
  10   1   3      755.81      705.95    139.47 o 
 -10   2   3       21.36       93.25    117.89 o 
  -9   2   3     1611.64     1601.14    172.43 o 
  -8   2   3      122.81       84.65     68.64 o 
  -7   2   3     1274.83     1185.29     97.92 o 
  -6   2   3     1175.52     1087.49    131.96 o 
  -5   2   3      159.99      163.32     41.00 o 
  -4   2   3      899.01     1006.15     48.82 o 
  -3   2   3     1907.50     1922.35     71.26 o 
  -2   2   3     1573.09     1525.48     70.38 o 
  -1   2   3    10895.11    10661.11     61.58 o 
   0   2   3     9562.49     9325.12     31.63 o 
   1   2   3       71.95      111.71     50.60 o 
   2   2   3      149.37      178.97     26.75 o 
   3   2   3     1387.31     1290.13     37.03 o 
   4   2   3     2799.36     2771.97     61.58 o 
   5   2   3     1291.88     1215.83     61.84 o 
   6   2   3     2497.25     2682.48    100.29 o 
   7   2   3        9.89      -64.47     64.47 o 
   8   2   3      517.90      615.64     63.99 o 
   9   2   3      181.50      212.78     85.56 o 
  10   2   3      669.32      689.75    126.68 o 
  -9   3   3       17.82       40.98     79.00 o 
  -8   3   3       78.81       34.38     85.51 o 
  -7   3   3      241.48      337.63     94.31 o 
  -6   3   3        8.95       93.57     80.94 o 
  -5   3   3      496.55      596.50     52.60 o 
  -4   3   3     4287.57     4494.05    131.96 o 
  -3   3   3      227.60      168.76     76.54 o 
  -2   3   3     3439.93     3689.89     59.82 o 
  -1   3   3      258.96      237.47     46.94 o 
   0   3   3      174.18      174.19     36.95 o 
   1   3   3     4910.14     5217.08    139.00 o 
   2   3   3     2746.96     2720.52     35.06 o 
   3   3   3      181.50      207.62     87.97 o 
   4   3   3     2079.26     2118.43     56.49 o 
   5   3   3      186.73      427.28    109.69 o 
   6   3   3       47.82      101.03     80.38 o 
   7   3   3      143.33       56.37     64.77 o 
   8   3   3      377.45      466.36    103.50 o 
   9   3   3      193.25      161.12     86.91 o 
  -8   4   3        0.93      122.50     95.05 o 
  -7   4   3      113.81      212.97     90.04 o 
  -6   4   3      345.16      264.21     85.21 o 
  -5   4   3      162.98      110.19     77.11 o 
  -4   4   3       24.57       17.84     75.12 o 
  -3   4   3        2.71      -31.53     60.20 o 
  -2   4   3      510.22      485.44     50.77 o 
  -1   4   3       69.79       66.94     66.86 o 
   0   4   3       54.11       86.38    114.89 o 
   1   4   3        1.99      -68.62     80.94 o 
   2   4   3      179.57      139.43     71.47 o 
   3   4   3       62.54      117.85     87.97 o 
   4   4   3       22.34       66.91     65.10 o 
   5   4   3       48.36       77.77     75.66 o 
   6   4   3      125.13      140.90     67.12 o 
   7   4   3      258.58      283.94     82.32 o 
   8   4   3      105.83      126.68    119.65 o 
  -6   5   3      360.66      344.08    104.09 o 
  -5   5   3      437.17      466.06     98.66 o 
  -4   5   3      866.45      769.26     90.71 o 
  -3   5   3      875.99      774.26     40.04 o 
  -2   5   3        0.25       -4.16    112.55 o 
  -1   5   3      209.43      190.92     72.27 o 
   0   5   3       44.45       -0.44     45.26 o 
   1   5   3      117.69      123.63     60.62 o 
   2   5   3      974.51      859.09     78.95 o 
   3   5   3      369.20      434.90     59.94 o 
   4   5   3      345.17      413.19     69.01 o 
   5   5   3      350.94      314.46     77.41 o 
   6   5   3      116.58      119.65    156.59 o 
  -2   6   3      308.67      256.09     99.69 o 
  -1   6   3       33.63       29.91    117.89 o 
   0   6   3      111.56       79.18     96.77 o 
   1   6   3       41.12       70.38     72.14 o 
   2   6   3       44.89       20.68     69.50 o 
 -11   0   4        5.17       42.23    198.82 o 
 -10   0   4       25.12      -12.32    124.92 o 
  -9   0   4     2072.53     2007.58    174.19 o 
  -8   0   4     3907.49     3849.77    103.81 o 
  -7   0   4     7267.77     7303.65     80.94 o 
  -6   0   4      139.55      126.68     61.58 o 
  -5   0   4     8298.77     8028.56    198.82 o 
  -4   0   4    13993.46    13400.30    202.34 o 
  -3   0   4    54898.95    56909.03    302.63 o 
  -2   0   4       16.63       52.78     28.15 o 
  -1   0   4    12626.55    13245.46     36.95 o 
   0   0   4      227.22      270.96     17.59 o 
   1   0   4     1957.67     1734.86     35.19 o 
   2   0   4        5.71       12.32     35.19 o 
   3   0   4      839.95      645.73     65.10 o 
   4   0   4       63.71       87.97     54.54 o 
   5   0   4     6607.71     6761.73    174.19 o 
   6   0   4     6680.92     6939.44    153.08 o 
   7   0   4      859.77      703.80     63.34 o 
   8   0   4      518.77      570.08     86.22 o 
   9   0   4     3749.61     3914.87    188.27 o 
  10   0   4     1318.24     1302.02    114.37 o 
  11   0   4      427.38      422.28    126.68 o 
 -11   1   4      206.52      179.18    124.24 o 
 -10   1   4        7.31      -92.99     92.99 o 
  -9   1   4      654.82      674.27     75.23 o 
  -8   1   4       60.00       28.22     78.94 o 
  -7   1   4     5026.66     5188.23    134.03 o 
  -6   1   4     5514.89     5502.01    228.73 o 
  -5   1   4    10629.77    10419.65    301.75 o 
  -4   1   4       22.83      158.94     55.82 o 
  -3   1   4     8489.35     8510.84    116.10 o 
  -2   1   4    21765.74    22161.12    555.12 o 
  -1   1   4    32134.83    32564.40    105.57 o 
   0   1   4     2102.85     2027.11     38.01 o 
   1   1   4      496.53      497.41     18.11 o 
   2   1   4     4080.93     4204.97     56.30 o 
   3   1   4      434.33      578.87     49.27 o 
   4   1   4     2216.01     2147.29     32.06 o 
   5   1   4       41.09       -1.97     47.23 o 
   6   1   4     1384.35     1424.09     46.05 o 
   7   1   4     4846.82     4782.63    101.03 o 
   8   1   4     1991.69     2281.86     83.25 o 
   9   1   4       89.79       94.40     93.29 o 
  10   1   4      256.25      344.86    156.59 o 
 -10   2   4      198.09      159.19     93.67 o 
  -9   2   4       46.62      234.40     86.66 o 
  -8   2   4      862.55      795.93    114.54 o 
  -7   2   4      263.88      393.58     80.67 o 
  -6   2   4      256.90      446.97     77.16 o 
  -5   2   4      344.86      357.11     59.14 o 
  -4   2   4     4198.86     4195.13     47.31 o 
  -3   2   4      768.26      707.34     42.77 o 
  -2   2   4      114.12       57.13     36.35 o 
  -1   2   4     8459.78     8840.75    220.82 o 
   0   2   4     5837.51     5577.61    111.73 o 
   1   2   4        0.85      -26.05     43.51 o 
   2   2   4     2484.07     2379.14     25.63 o 
   3   2   4     9416.20     9652.20     90.61 o 
   4   2   4      976.43      886.78     49.27 o 
   5   2   4      686.69      572.73     38.57 o 
   6   2   4     1911.49     2044.89     72.14 o 
   7   2   4      598.12      645.99     84.26 o 
   8   2   4        0.71     -130.22    139.88 o 
   9   2   4      494.20      454.36    128.25 o 
  10   2   4      215.38      291.69    102.87 o 
  -9   3   4      499.18      495.83     93.74 o 
  -8   3   4     1152.30     1137.83     88.92 o 
  -7   3   4      564.60      560.51     61.35 o 
  -6   3   4        5.17      -57.23     57.23 o 
  -5   3   4       25.43       80.76     56.60 o 
  -4   3   4      420.92      489.32     68.41 o 
  -3   3   4     1909.58     1910.81     89.73 o 
  -2   3   4      764.56      646.64     53.96 o 
  -1   3   4     2896.39     2840.14     43.11 o 
   0   3   4     5555.52     5799.65    138.12 o 
   1   3   4    14406.98    14614.71     80.06 o 
   2   3   4     1989.09     2044.62     38.82 o 
   3   3   4      707.34      728.30     35.50 o 
   4   3   4     6681.26     6726.69    131.96 o 
   5   3   4     6025.53     6263.79    175.95 o 
   6   3   4      734.65      759.31     95.78 o 
   7   3   4       75.03       22.87     69.24 o 
   8   3   4      259.22      251.28     88.71 o 
   9   3   4       29.53       -4.79     87.59 o 
  -8   4   4        1.43       85.19     89.62 o 
  -7   4   4        6.98      -36.95     90.77 o 
  -6   4   4      588.81      619.61     92.08 o 
  -5   4   4       24.46       -1.03     82.57 o 
  -4   4   4       61.43       54.50     68.46 o 
  -3   4   4      942.57      964.60     60.45 o 
  -2   4   4     1363.56     1409.35    149.56 o 
  -1   4   4     4290.66     4578.20     75.66 o 
   0   4   4      554.50      598.51     54.49 o 
   1   4   4      178.98      193.42     42.93 o 
   2   4   4     4879.13     5103.01    155.72 o 
   3   4   4     7667.65     8323.59    242.81 o 
   4   4   4      245.13      324.92     55.41 o 
   5   4   4      126.57      178.37     63.12 o 
   6   4   4      345.27      431.19     65.62 o 
   7   4   4      835.89      878.07     84.18 o 
   8   4   4       58.39       -1.76    182.99 o 
  -6   5   4       12.58      -47.94    123.16 o 
  -5   5   4       17.67      101.02     96.15 o 
  -4   5   4        0.45       11.68     82.00 o 
  -3   5   4      318.30      330.43     66.14 o 
  -2   5   4       48.81      173.87     91.49 o 
  -1   5   4      219.40      257.89     95.89 o 
   0   5   4      391.36      366.36     42.60 o 
   1   5   4     2750.13     2768.66     85.34 o 
   2   5   4       46.45       70.38     50.45 o 
   3   5   4       15.89      -21.11    161.87 o 
   4   5   4      863.23      794.45     67.35 o 
   5   5   4      879.61      930.82     78.51 o 
   6   5   4      221.42      164.22     80.80 o 
  -2   6   4       62.20       -9.97    109.90 o 
  -1   6   4       79.42       44.43     63.37 o 
   0   6   4       47.08      -22.87    102.05 o 
   1   6   4        7.88       -1.76     68.62 o 
 -11   1   5      114.33      154.98    116.20 o 
 -10   1   5      719.60      784.36    114.52 o 
  -9   1   5      156.62      222.32     91.29 o 
  -8   1   5     1227.19     1147.12     63.63 o 
  -7   1   5      138.58      503.05     58.33 o 
  -6   1   5        0.02      307.72     68.91 o 
  -5   1   5      954.86     1700.20    174.19 o 
  -4   1   5     3836.65     3840.94     63.63 o 
  -3   1   5      730.18      780.36     37.44 o 
  -2   1   5     8186.11     8087.50    149.56 o 
  -1   1   5     2446.63     2410.64     24.24 o 
   0   1   5     5883.72     5785.93     53.03 o 
   1   1   5     1039.42     1006.00     21.98 o 
   2   1   5     5294.60     5211.08     19.03 o 
   3   1   5     6897.69     7291.62    135.48 o 
   4   1   5     3369.32     3145.97     49.27 o 
   5   1   5      607.72      841.04     87.97 o 
   6   1   5        1.92      -17.46     46.84 o 
   7   1   5       31.20       92.77    142.83 o 
   8   1   5     1595.92     1676.02     75.60 o 
   9   1   5      384.41      361.11     75.81 o 
  10   1   5      231.42      276.15     70.10 o 
 -10   2   5      786.76      818.24    121.98 o 
  -9   2   5        1.01      -22.76     75.67 o 
  -8   2   5      544.73      501.26     76.14 o 
  -7   2   5      195.26      155.23     83.11 o 
  -6   2   5     9932.79     9796.96    183.87 o 
  -5   2   5     2290.62     2226.78     58.32 o 
  -4   2   5     1638.80     1597.81     53.00 o 
  -3   2   5       96.27      102.05     45.75 o 
  -2   2   5      566.75      526.44     47.51 o 
  -1   2   5      880.08      886.87     39.61 o 
   0   2   5    14345.85    13816.56    117.01 o 
   1   2   5     2061.47     2028.30     37.57 o 
   2   2   5    11531.18    11927.35    168.03 o 
   3   2   5     3012.42     3066.01    106.45 o 
   4   2   5      756.71      789.61     87.09 o 
   5   2   5     1566.47     1570.02     91.49 o 
   6   2   5     4629.91     4210.05     77.42 o 
   7   2   5     1302.65     1372.40    172.43 o 
   8   2   5      706.29      665.05     76.81 o 
   9   2   5       70.72       78.37     99.81 o 
  10   2   5       27.24      141.29     87.39 o 
  -9   3   5      104.72       53.21     96.32 o 
  -8   3   5     1015.22     1164.97     75.20 o 
  -7   3   5        6.03      -41.20     72.27 o 
  -6   3   5       63.99      129.48     70.83 o 
  -5   3   5     2331.23     2490.16     79.18 o 
  -4   3   5     1500.16     1449.19     57.92 o 
  -3   3   5       23.05      -15.84    110.85 o 
  -2   3   5     2298.68     2299.37     54.58 o 
  -1   3   5       35.79       -3.00     46.61 o 
   0   3   5       15.94      -42.59     42.59 o 
   1   3   5      336.86      485.96     55.42 o 
   2   3   5     2369.94     2130.75     61.58 o 
   3   3   5      864.79      827.95     41.62 o 
   4   3   5     5461.12     5733.48    103.81 o 
   5   3   5       74.86      121.76     73.02 o 
   6   3   5       27.94      -12.32    110.85 o 
   7   3   5        9.75       96.36     72.54 o 
   8   3   5     1603.14     1642.67    119.65 o 
   9   3   5        4.58       96.96     91.62 o 
  -8   4   5        7.99      127.53     79.89 o 
  -7   4   5        7.07      -10.40     90.45 o 
  -6   4   5       20.60       21.08     85.60 o 
  -5   4   5      605.81      793.60     95.01 o 
  -4   4   5      102.83      148.69     54.11 o 
  -3   4   5       65.76        1.73     67.64 o 
  -2   4   5      172.76      165.93     56.11 o 
  -1   4   5      258.61      237.35     49.35 o 
   0   4   5       21.96       28.71     37.70 o 
   1   4   5      521.58      527.69     56.63 o 
   2   4   5      404.30      458.25     31.71 o 
   3   4   5       24.79      113.78     86.22 o 
   4   4   5       23.09      -95.01    181.23 o 
   5   4   5       39.35       89.04     67.81 o 
   6   4   5        4.07       47.60    107.33 o 
   7   4   5       96.80       50.91     82.03 o 
   8   4   5        3.12       15.84    147.80 o 
  -6   5   5       37.36       44.72     77.67 o 
  -5   5   5        5.04       51.35     87.86 o 
  -4   5   5      332.28      410.62    138.12 o 
  -3   5   5      863.79      939.63     73.83 o 
  -2   5   5      855.36      958.76     83.62 o 
  -1   5   5       70.26       50.67     84.91 o 
   0   5   5       16.29      -33.65     45.65 o 
   1   5   5      169.33      114.37     93.25 o 
   2   5   5      350.83      361.83     50.88 o 
   3   5   5      375.46      337.82    100.29 o 
   4   5   5      165.61      138.61     62.24 o 
   5   5   5       23.65       51.13     69.72 o 
   6   5   5       42.93       21.11     69.95 o 
  -1   6   5      246.69      249.54     67.95 o 
   0   6   5     1273.76      990.59    182.99 o 
 -11   0   6      410.83      554.24    262.16 o 
 -10   0   6      514.30      367.73    112.61 o 
  -9   0   6     2444.96     2389.39    156.59 o 
  -8   0   6       83.01       84.46     80.94 o 
  -7   0   6      105.62       52.78     91.49 o 
  -6   0   6     2171.19     2282.06     73.90 o 
  -5   0   6     1080.26      978.28     66.86 o 
  -4   0   6     1275.24     1059.21     56.30 o 
  -3   0   6     7902.92     7771.68     75.66 o 
  -2   0   6    29617.10    30539.52    209.38 o 
  -1   0   6    74472.15    77825.88     59.82 o 
   0   0   6    17986.35    16352.72     24.63 o 
   1   0   6      877.06      846.32     29.91 o 
   2   0   6    17184.25    17144.50    226.97 o 
   3   0   6    31856.93    32863.80    197.06 o 
   4   0   6    12364.79    12946.35    228.73 o 
   5   0   6     1359.23     1446.30     43.99 o 
   6   0   6      725.36      679.16     87.97 o 
   7   0   6       13.37       82.70     72.14 o 
   8   0   6       35.53      -47.51     91.49 o 
   9   0   6       29.86      -28.15     84.46 o 
  10   0   6       86.00      174.19    249.85 o 
 -11   1   6      218.97      332.54    109.49 o 
 -10   1   6       30.50      -65.53    130.20 o 
  -9   1   6       59.56       29.28     88.64 o 
  -8   1   6      793.10      864.35    120.37 o 
  -7   1   6        0.81      -47.19     59.24 o 
  -6   1   6     2350.05     2239.83     77.42 o 
  -5   1   6      964.27      886.70     65.51 o 
  -4   1   6     3218.20     3375.52     97.65 o 
  -3   1   6     8942.29     9008.25    207.62 o 
  -2   1   6     7728.66     7713.98     36.72 o 
  -1   1   6      283.40      232.48     29.84 o 
   0   1   6    27528.20    28380.07    747.78 o 
   1   1   6    31148.73    30918.49    704.68 o 
   2   1   6     4929.40     4636.99     67.74 o 
   3   1   6     1962.23     2138.04     42.30 o 
   4   1   6     2010.37     2017.72     41.33 o 
   5   1   6     8255.11     8730.60    161.87 o 
   6   1   6      103.60       98.53     82.70 o 
   7   1   6       11.05       86.34     61.32 o 
   8   1   6       20.22      -37.23     69.72 o 
   9   1   6       18.59        1.71     79.65 o 
  10   1   6      457.05      494.42     97.65 o 
 -10   2   6       60.05       13.55     84.36 o 
  -9   2   6       63.07       71.20     97.19 o 
  -8   2   6      697.25      717.06     79.00 o 
  -7   2   6     1572.13     1551.15     87.68 o 
  -6   2   6        0.57      497.37    307.91 o 
  -5   2   6     2419.30     2391.21     84.88 o 
  -4   2   6     4043.81     4009.53    103.81 o 
  -3   2   6      531.62      594.06     35.82 o 
  -2   2   6      508.32      431.75     37.09 o 
  -1   2   6     8276.12     8500.36     49.96 o 
   0   2   6     3690.80     3767.10    137.24 o 
   1   2   6     1174.21     1268.21     91.49 o 
   2   2   6     5012.74     5267.24     56.30 o 
   3   2   6     2584.64     2513.41     44.87 o 
   4   2   6       57.89       53.99     35.19 o 
   5   2   6     1576.32     1554.49     45.94 o 
   6   2   6     2243.56     2310.91    115.25 o 
   7   2   6      247.62      365.88     63.49 o 
   8   2   6      438.53      346.69     77.94 o 
   9   2   6      684.84      610.28    147.80 o 
  10   2   6       56.66      -30.33    132.02 o 
  -9   3   6      519.15      514.20     94.18 o 
  -8   3   6       10.18      156.59    140.76 o 
  -7   3   6     1291.80     1296.13    124.92 o 
  -6   3   6     1383.66     1349.21     73.78 o 
  -5   3   6     4685.20     4933.08     62.38 o 
  -4   3   6      657.57      584.00     54.57 o 
  -3   3   6     1274.43     1291.46     56.21 o 
  -2   3   6     1018.18      925.99     47.79 o 
  -1   3   6     1453.69     1405.51     40.42 o 
   0   3   6       44.55       44.27     41.81 o 
   1   3   6       98.72      114.56     39.83 o 
   2   3   6       58.41       50.57     28.26 o 
   3   3   6     1481.70     1588.27     76.54 o 
   4   3   6     3589.86     3900.44     55.03 o 
   5   3   6      166.00      179.05     49.02 o 
   6   3   6      636.44      723.15    116.13 o 
   7   3   6     3167.68     2946.80    251.61 o 
   8   3   6     1249.01     1303.78    112.61 o 
   9   3   6      106.02      141.58     96.77 o 
  -8   4   6      843.45      901.26     80.92 o 
  -7   4   6     1602.38     1790.28    155.72 o 
  -6   4   6      342.64      255.09    101.17 o 
  -5   4   6     1116.47     1119.36     86.33 o 
  -4   4   6      754.82      837.85    123.16 o 
  -3   4   6     5918.51     6032.51     91.49 o 
  -2   4   6      228.45      249.70     58.12 o 
  -1   4   6      416.08      418.84     56.87 o 
   0   4   6        2.67       10.98     59.49 o 
   1   4   6      123.68      105.57     59.82 o 
   2   4   6     1391.13     1455.10    160.11 o 
   3   4   6      731.44      768.25     40.74 o 
   4   4   6      537.66      614.35     80.24 o 
   5   4   6     2872.77     3178.36    226.09 o 
   6   4   6     2859.53     3052.91     78.05 o 
   7   4   6       45.88       77.95     77.74 o 
   8   4   6       67.04       36.95    193.54 o 
  -6   5   6      292.02      292.01    103.99 o 
  -5   5   6      851.03     1053.57    218.18 o 
  -4   5   6        7.20      -65.87     89.75 o 
  -3   5   6      443.75      407.25    105.57 o 
  -2   5   6      319.50      324.64     80.04 o 
  -1   5   6      348.39      309.11     79.65 o 
   0   5   6      275.30      357.18     93.25 o 
   1   5   6       35.77       89.73    107.33 o 
   2   5   6       58.61       68.62     77.42 o 
   3   5   6        6.28       -5.79     50.81 o 
   4   5   6     1244.17     1166.50     84.67 o 
   5   5   6      306.88      253.38     61.32 o 
   6   5   6       19.08      -27.53     74.21 o 
  -1   6   6      234.60      202.80     60.43 o 
   0   6   6        6.74       24.63    135.48 o 
 -11   1   7       74.26      100.29     92.07 o 
 -10   1   7      281.12      217.45    103.61 o 
  -9   1   7        9.76      -27.70     84.67 o 
  -8   1   7     1415.03     1338.14     98.62 o 
  -7   1   7     1152.99     1079.73     64.77 o 
  -6   1   7      724.06      762.46     73.95 o 
  -5   1   7     2075.86     2066.23     52.83 o 
  -4   1   7      994.94      953.01     43.61 o 
  -3   1   7       36.03      146.78     40.47 o 
  -2   1   7     9397.27     9147.22    354.54 o 
  -1   1   7     9446.34     9162.48     67.74 o 
   0   1   7     1516.98     1377.37     76.54 o 
   1   1   7      609.24      546.58     36.31 o 
   2   1   7      741.59      655.42     15.02 o 
   3   1   7       25.01      192.05     35.19 o 
   4   1   7     2592.56     2766.68    142.52 o 
   5   1   7     1557.57     1536.96     49.27 o 
   6   1   7      667.06      695.00    130.20 o 
   7   1   7     2062.51     2320.87    112.61 o 
   8   1   7      141.27      291.92     69.81 o 
   9   1   7       76.32      144.64    131.81 o 
  10   1   7      644.07      558.49     91.64 o 
 -10   2   7      588.20      641.12    115.04 o 
  -9   2   7      913.06      836.01     87.68 o 
  -8   2   7        6.81      -26.90     90.04 o 
  -7   2   7       14.34        5.28    110.85 o 
  -6   2   7     3428.32     3404.62     96.77 o 
  -5   2   7     2788.04     2801.45     64.54 o 
  -4   2   7     6120.53     6084.35    151.32 o 
  -3   2   7     6669.03     6949.15     85.34 o 
  -2   2   7      655.39      590.94     40.49 o 
  -1   2   7      107.93       95.51     37.76 o 
   0   2   7     8636.10     8518.94     65.10 o 
   1   2   7     8181.32     8132.99     92.37 o 
   2   2   7     6039.56     6089.60    110.85 o 
   3   2   7     3694.82     3559.34     44.87 o 
   4   2   7       66.65      107.84     36.07 o 
   5   2   7      268.96      251.28     41.83 o 
   6   2   7     1194.71     1163.98    141.64 o 
   7   2   7     1928.78     1918.91     86.22 o 
   8   2   7     1730.52     1645.78     68.91 o 
   9   2   7     1285.67     1107.20    146.92 o 
  10   2   7       77.81      -29.99    114.74 o 
  -9   3   7       28.18      -72.41     86.30 o 
  -8   3   7      411.49      406.44    154.84 o 
  -7   3   7      590.84      627.85     91.11 o 
  -6   3   7      279.13      237.91     80.10 o 
  -5   3   7      423.81      611.95     96.77 o 
  -4   3   7      621.86      617.58    112.61 o 
  -3   3   7      185.73      182.08     53.85 o 
  -2   3   7     3701.05     3616.01     55.38 o 
  -1   3   7      653.73      709.66     49.10 o 
   0   3   7        4.03      -15.03     57.19 o 
   1   3   7     1016.10     1044.88     44.14 o 
   2   3   7      745.53      688.93     60.70 o 
   3   3   7        7.55       26.18     34.31 o 
   4   3   7      322.98      338.01     40.49 o 
   5   3   7     1043.20     1019.32     67.94 o 
   6   3   7       40.32       73.90    107.33 o 
   7   3   7      991.82      783.22    192.66 o 
   8   3   7      219.53      188.36     68.84 o 
   9   3   7       15.84       38.23     84.17 o 
  -8   4   7       67.87      334.92    175.07 o 
  -7   4   7       91.42      205.86    112.61 o 
  -6   4   7        0.89       61.90     81.14 o 
  -5   4   7        2.33       -6.23    102.05 o 
  -4   4   7       50.04      -64.80     77.29 o 
  -3   4   7      238.76      216.21     83.58 o 
  -2   4   7      359.67      391.22     53.85 o 
  -1   4   7      271.35      412.50    156.59 o 
   0   4   7        2.04       68.24    127.56 o 
   1   4   7      288.66      293.84     63.34 o 
   2   4   7      357.88      428.00     34.78 o 
   3   4   7        6.02      144.28     75.66 o 
   4   4   7        0.02     -112.61    130.20 o 
   5   4   7      376.67      392.73     60.31 o 
   6   4   7      117.72       85.46     63.34 o 
   7   4   7       85.96       78.72     66.34 o 
   8   4   7       20.62       17.59    154.84 o 
  -6   5   7       79.10       43.97     98.26 o 
  -5   5   7        2.30      -54.83     91.93 o 
  -4   5   7       33.74       26.33     92.76 o 
  -3   5   7        2.01       13.95     73.98 o 
  -2   5   7       26.75       26.59     94.93 o 
  -1   5   7     1186.21     1305.94     83.58 o 
   0   5   7     1038.36      963.35     80.94 o 
   1   5   7      239.60      218.18     98.53 o 
   2   5   7       45.39      -47.51     75.66 o 
   3   5   7      401.67      406.47     44.76 o 
   4   5   7     1120.97     1031.43     51.09 o 
   5   5   7      216.57      235.77    117.89 o 
   6   5   7        5.13       15.84    161.87 o 
  -1   6   7       21.54       36.20     57.53 o 
   0   6   7      305.91      154.84    130.20 o 
 -11   0   8      280.12      285.04    197.06 o 
 -10   0   8      400.25      422.28    114.37 o 
  -9   0   8     2548.33     2394.67    260.40 o 
  -8   0   8     3959.23     3765.31    107.33 o 
  -7   0   8     6058.17     5969.96    114.37 o 
  -6   0   8     3980.35     3934.23     75.66 o 
  -5   0   8     2544.97     2426.34     56.30 o 
  -4   0   8     5796.71     6622.73    114.37 o 
  -3   0   8     1550.45     1419.91     47.51 o 
  -2   0   8        9.45        7.04     28.15 o 
  -1   0   8     2695.29     2904.92     26.39 o 
   0   0   8    17526.79    17297.57     66.86 o 
   1   0   8     6453.96     6587.54     98.53 o 
   2   0   8    17700.16    16314.02    151.32 o 
   3   0   8     1301.57     1374.16     33.43 o 
   4   0   8    14430.93    15339.26    202.34 o 
   5   0   8    15025.51    15559.19    175.95 o 
   6   0   8    12424.31    12703.54     98.53 o 
   7   0   8      222.39      253.37     66.86 o 
   8   0   8       41.11       65.10    139.00 o 
   9   0   8     1537.62     1565.95    121.40 o 
  10   0   8     1245.67     1272.11    117.89 o 
 -10   1   8     1286.83     1361.22    129.97 o 
  -9   1   8     1405.79     1580.10     88.92 o 
  -8   1   8     1159.87     1182.99     88.93 o 
  -7   1   8     1822.17     1628.81    110.85 o 
  -6   1   8     2095.59     1983.39     63.80 o 
  -5   1   8     6162.27     6261.67     52.08 o 
  -4   1   8      121.02      102.05     49.27 o 
  -3   1   8     1927.88     1888.58     58.48 o 
  -2   1   8      151.19      195.20     36.95 o 
  -1   1   8      204.88      201.74     26.99 o 
   0   1   8    22083.08    21920.95    160.99 o 
   1   1   8        9.61      -14.99     34.31 o 
   2   1   8     1189.86     1062.73     45.40 o 
   3   1   8    16010.01    15074.05   1772.69 o 
   4   1   8    16476.68    17154.37    330.78 o 
   5   1   8      315.83      315.34     40.68 o 
   6   1   8      304.66      368.07     63.34 o 
   7   1   8     5092.57     4827.86    131.71 o 
   8   1   8     2278.91     2357.57     57.07 o 
   9   1   8       93.44      147.80    112.61 o 
  10   1   8       11.83       70.02     94.45 o 
 -10   2   8        1.77       12.07    121.55 o 
  -9   2   8      404.04      391.13    129.32 o 
  -8   2   8      163.50      154.72     81.51 o 
  -7   2   8      872.84      858.22     64.08 o 
  -6   2   8      482.53      674.46     85.05 o 
  -5   2   8     1982.83     1891.18     80.06 o 
  -4   2   8     2359.09     2411.96     55.35 o 
  -3   2   8      124.92      246.11     66.86 o 
  -2   2   8     3165.18     3022.70     47.05 o 
  -1   2   8     3256.30     2977.26     38.47 o 
   0   2   8     2966.91     2965.94     55.82 o 
   1   2   8      570.87      514.21     45.23 o 
   2   2   8     7328.34     7522.48     46.66 o 
   3   2   8     1754.04     1717.86     42.25 o 
   4   2   8       19.26       33.43     32.13 o 
   5   2   8     1632.17     1510.35     46.63 o 
   6   2   8     2359.37     2245.84    171.55 o 
   7   2   8       86.57      104.69     63.07 o 
   8   2   8      607.27      601.85     71.26 o 
   9   2   8      589.60      588.40     87.34 o 
  10   2   8       37.02      130.20    124.92 o 
  -9   3   8        2.12       -8.80    107.33 o 
  -8   3   8     1075.11     1076.81    110.85 o 
  -7   3   8      169.97       72.33     80.38 o 
  -6   3   8      444.63      483.48     65.31 o 
  -5   3   8       41.55       28.15     58.06 o 
  -4   3   8     9006.87     9105.78    177.71 o 
  -3   3   8     6057.65     6128.80    106.45 o 
  -2   3   8     4555.73     4426.80     75.66 o 
  -1   3   8       22.69      -23.61     47.73 o 
   0   3   8     3152.86     3064.60    136.36 o 
   1   3   8     6505.46     6752.26     95.01 o 
   2   3   8     4748.80     4810.78     54.73 o 
   3   3   8       29.33       42.23     75.66 o 
   4   3   8        6.07        5.84     39.92 o 
   5   3   8       75.05       55.74     79.36 o 
   6   3   8       10.98       -3.52    116.13 o 
   7   3   8      180.87       73.90    107.33 o 
   8   3   8       71.80        7.43     71.30 o 
   9   3   8      238.04       73.61     76.06 o 
  -8   4   8       15.30      -51.30     93.43 o 
  -7   4   8      226.79      196.64    133.13 o 
  -6   4   8     1483.73     1699.02    256.89 o 
  -5   4   8     1691.50     1872.79    176.83 o 
  -4   4   8      838.24      983.41     84.41 o 
  -3   4   8      802.60      831.31     69.73 o 
  -2   4   8     3770.64     3722.82     72.46 o 
  -1   4   8     5537.61     5637.43    110.45 o 
   0   4   8     5381.79     5467.19    115.25 o 
   1   4   8      338.04      270.93     30.79 o 
   2   4   8      407.90      401.76     33.07 o 
   3   4   8      902.59      940.28     27.81 o 
   4   4   8      923.71     1061.06     48.39 o 
   5   4   8       70.21       19.35    160.11 o 
   6   4   8      282.30      351.70     68.87 o 
   7   4   8        6.50      -14.90     75.53 o 
   8   4   8      517.08      547.20    163.63 o 
  -6   5   8      366.04      262.38    112.03 o 
  -5   5   8      128.14      171.48     97.23 o 
  -4   5   8      372.39      394.94    112.22 o 
  -3   5   8      519.00      531.79     68.12 o 
  -2   5   8     1751.12     1711.07    148.64 o 
  -1   5   8      302.58      255.37     78.40 o 
   0   5   8      214.60      181.65     88.10 o 
   1   5   8     1626.26     1477.97    124.92 o 
   2   5   8      214.09      306.15    167.15 o 
   3   5   8       99.09       78.12     86.22 o 
   4   5   8        2.00       13.85     49.90 o 
   0   6   8      116.72      269.20    114.37 o 
 -10   1   9        0.93      120.30    169.35 o 
  -9   1   9       32.96      138.39    139.41 o 
  -8   1   9      174.66      260.13     83.53 o 
  -7   1   9     1311.97     1381.55     67.36 o 
  -6   1   9     1075.48     1112.19     66.55 o 
  -5   1   9     4097.00     4335.67     74.78 o 
  -4   1   9     1258.52     1301.68     59.57 o 
  -3   1   9      266.82      318.91     37.08 o 
  -2   1   9     2592.26     2484.70     96.77 o 
  -1   1   9     3293.02     3126.47     48.39 o 
   0   1   9     8872.17     9240.13    772.42 o 
   1   1   9     3702.06     3338.66     46.37 o 
   2   1   9      292.65      282.33     16.75 o 
   3   1   9      784.36      824.70     76.13 o 
   4   1   9      459.28      508.81     46.63 o 
   5   1   9     2508.74     2536.45     56.65 o 
   6   1   9     2679.61     2777.54     54.55 o 
   7   1   9      708.45     1245.72    462.75 o 
   8   1   9      192.88      167.65    112.61 o 
   9   1   9       43.46        0.39     71.44 o 
  10   1   9       50.56       76.56     86.85 o 
 -10   2   9      259.27      182.66     86.46 o 
  -9   2   9     1281.38     1441.02    161.87 o 
  -8   2   9      171.14       94.89    103.17 o 
  -7   2   9      301.31      262.19     74.80 o 
  -6   2   9      197.76      194.19     58.85 o 
  -5   2   9      308.67      376.25     89.73 o 
  -4   2   9      960.43      952.11     52.33 o 
  -3   2   9    12322.02    12306.67    274.48 o 
  -2   2   9     2346.89     2284.30     51.79 o 
  -1   2   9     1045.96      836.98     43.90 o 
   0   2   9      800.56      903.93     45.75 o 
   1   2   9     5776.26     5614.99    235.77 o 
   2   2   9     2420.82     2307.59     33.43 o 
   3   2   9     8989.68     8839.80    172.43 o 
   4   2   9      386.79      402.68     48.33 o 
   5   2   9     1454.48     1401.26     64.66 o 
   6   2   9        0.25      -27.20     51.02 o 
   7   2   9      976.40      919.32     83.58 o 
   8   2   9       49.85       46.49     65.37 o 
   9   2   9     1504.33     1551.93     86.00 o 
  10   2   9      123.34       82.40     89.51 o 
  -9   3   9        1.61       72.14    119.65 o 
  -8   3   9      646.14      531.77    119.65 o 
  -7   3   9      439.02      373.35    124.04 o 
  -6   3   9        4.80      -63.12     63.12 o 
  -5   3   9     1684.91     1599.38    105.57 o 
  -4   3   9       17.19      155.47    100.57 o 
  -3   3   9     1341.72     1363.18     57.19 o 
  -2   3   9      179.22      148.85     58.56 o 
  -1   3   9     1999.82     1896.68     57.90 o 
   0   3   9     1915.28     2090.66     86.22 o 
   1   3   9     6337.76     6451.76    146.04 o 
   2   3   9      211.97      235.77     43.99 o 
   3   3   9        2.24        8.80     84.46 o 
   4   3   9      538.23      617.58     43.75 o 
   5   3   9      532.47      478.79     74.62 o 
   6   3   9       23.72       47.51    103.81 o 
   7   3   9      209.57      230.49    124.92 o 
   8   3   9      202.77      101.64     74.67 o 
   9   3   9       82.02       24.70     80.96 o 
  -8   4   9      267.52      243.10     82.00 o 
  -7   4   9       35.07      103.62    114.56 o 
  -6   4   9       55.74      -80.15    105.57 o 
  -5   4   9        1.62      -33.63    108.21 o 
  -4   4   9      154.03      181.50     80.97 o 
  -3   4   9       32.96       22.50     76.28 o 
  -2   4   9      132.04      105.68     69.22 o 
  -1   4   9      286.03      202.71    122.28 o 
   0   4   9        1.81      -79.18     79.18 o 
   1   4   9      903.30      826.41     43.99 o 
   2   4   9       94.90      122.22     29.11 o 
   3   4   9      398.84      403.17     84.46 o 
   4   4   9      369.91      318.47    117.89 o 
   5   4   9      283.29      163.63    109.09 o 
   6   4   9        7.75       33.43    137.24 o 
   7   4   9       23.46       15.84    139.00 o 
  -6   5   9      268.52      359.34    105.57 o 
  -5   5   9      569.32      584.44    101.44 o 
  -4   5   9       10.52        0.37    105.73 o 
  -3   5   9       19.89       52.21    106.97 o 
  -2   5   9      354.70      566.35    216.42 o 
  -1   5   9      594.35      511.15     66.78 o 
   0   5   9      154.90       79.20     85.82 o 
   2   5   9       20.31       35.19     89.73 o 
   3   5   9       76.52       95.97     39.54 o 
   4   5   9       18.60       31.77     76.49 o 
   5   5   9      611.14      504.07    203.22 o 
 -11   0  10        7.98      -91.49    133.72 o 
 -10   0  10     1105.61     1184.14    119.65 o 
  -9   0  10      268.54      337.82    100.29 o 
  -8   0  10      160.13      232.25    172.43 o 
  -7   0  10       20.17      -10.56     75.66 o 
  -6   0  10    12292.38    11892.41     82.70 o 
  -5   0  10     4820.39     4581.72     61.58 o 
  -4   0  10    25261.08    24968.96    293.84 o 
  -3   0  10        9.98       31.67     43.99 o 
  -2   0  10    10181.42    10555.20     80.94 o 
  -1   0  10    19940.86    20003.67    397.65 o 
   0   0  10    34318.38    29714.31   2188.81 o 
   1   0  10      153.05      172.43     24.63 o 
   2   0  10        7.71       -7.04     22.87 o 
   3   0  10     2751.08     3033.37     58.06 o 
   4   0  10      862.66      885.02     38.71 o 
   5   0  10     5144.44     5273.20     56.30 o 
   6   0  10     2626.65     2535.43    124.92 o 
   7   0  10      540.57      649.25     93.25 o 
   8   0  10     7086.76     7377.55    184.75 o 
   9   0  10     1928.87     2127.23    112.61 o 
  10   0  10      105.02      131.96    102.05 o 
 -10   1  10        0.71      -86.84    109.64 o 
  -9   1  10        1.45       16.53    116.05 o 
  -8   1  10     2490.84     2332.46     80.04 o 
  -7   1  10     2911.61     2893.12     74.06 o 
  -6   1  10     2503.38     2406.31     91.49 o 
  -5   1  10      164.95      292.49     44.79 o 
  -4   1  10     7131.88     6786.46    247.21 o 
  -3   1  10    17116.67    18351.51     52.78 o 
  -2   1  10    18178.94    18510.69    163.22 o 
  -1   1  10     1028.80     1081.86     33.32 o 
   0   1  10     4345.20     4367.14     94.13 o 
   1   1  10     4719.75     3628.14    812.01 o 
   2   1  10     2085.06     2042.77     40.47 o 
   3   1  10     1485.55     1440.48     38.03 o 
   4   1  10        8.01      -21.42     28.75 o 
   5   1  10      236.80      216.42    116.13 o 
   6   1  10     3807.37     3946.65     51.95 o 
   7   1  10     1701.38     1771.48     68.12 o 
   8   1  10       38.06       73.90     98.53 o 
   9   1  10      655.52      648.92     67.59 o 
  10   1  10     1623.78     1739.83     97.33 o 
 -10   2  10        0.45       78.91    131.50 o 
  -9   2  10      188.97      230.30    139.86 o 
  -8   2  10      853.79      781.07     83.60 o 
  -7   2  10      434.61      348.86     82.39 o 
  -6   2  10     1525.44     1421.78     79.35 o 
  -5   2  10      810.63      852.24     75.90 o 
  -4   2  10     1881.77     1868.97     79.18 o 
  -3   2  10     1590.21     1739.31     43.51 o 
  -2   2  10     8498.62     9009.97    198.82 o 
  -1   2  10     1035.27      962.44     84.46 o 
   0   2  10      362.84      430.55     37.20 o 
   1   2  10     7845.59     7844.03    136.25 o 
   2   2  10     4808.78     4815.15     38.71 o 
   3   2  10      185.73      130.33     49.27 o 
   4   2  10       32.30        5.28     47.51 o 
   5   2  10     3440.92     3031.42    345.74 o 
   6   2  10      305.77      321.30     89.73 o 
   7   2  10       21.15       36.95     66.86 o 
   8   2  10      243.94      223.41     67.40 o 
   9   2  10      328.30      289.31     77.42 o 
  10   2  10        1.24       35.24     91.87 o 
  -9   3  10      434.56      386.25    101.52 o 
  -8   3  10      388.73      392.55     86.60 o 
  -7   3  10        1.82      -61.68     81.68 o 
  -6   3  10      860.68      852.57    109.97 o 
  -5   3  10      138.47       98.73     70.51 o 
  -4   3  10      241.50      188.78     67.64 o 
  -3   3  10      131.02       62.37     58.75 o 
  -2   3  10     1473.62     1535.32     92.53 o 
  -1   3  10     3233.09     3119.83     91.49 o 
   0   3  10     4464.81     4522.84     67.74 o 
   1   3  10     1286.31     1149.23     68.84 o 
   2   3  10     2058.22     2068.78     21.58 o 
   3   3  10     7167.04     7813.91     42.23 o 
   4   3  10     5546.82     5954.12    167.15 o 
   5   3  10      666.22      749.53     68.29 o 
   6   3  10       23.73     -142.52    153.08 o 
   7   3  10      637.27      547.20    133.72 o 
   8   3  10      831.14      508.41    198.82 o 
   9   3  10       65.22      -25.59     84.32 o 
  -8   4  10      463.37      512.62    116.32 o 
  -7   4  10      159.89      146.84     80.63 o 
  -6   4  10     1125.00     1170.36     79.36 o 
  -5   4  10       22.21       59.01     72.14 o 
  -4   4  10       90.98      106.79     74.89 o 
  -3   4  10      332.58      320.77     73.81 o 
  -2   4  10      152.62       74.67     57.84 o 
  -1   4  10      458.13      436.50     75.62 o 
   0   4  10     2104.89     2053.17     73.75 o 
   1   4  10     3645.19     3363.74    131.96 o 
   2   4  10     4306.19     4514.86     98.53 o 
   3   4  10     1513.27     1550.91     33.91 o 
   4   4  10      884.95      950.13    121.40 o 
   5   4  10     1115.67     1047.92     53.98 o 
   6   4  10     2696.52     3144.18    113.48 o 
   7   4  10      239.08      274.65    100.57 o 
  -6   5  10       17.91       -7.15    110.72 o 
  -5   5  10       12.79      -16.35     74.17 o 
  -4   5  10       38.92       44.37     91.66 o 
  -3   5  10       81.53      134.30    107.60 o 
  -2   5  10      338.88      337.34     66.78 o 
  -1   5  10      532.33      427.56     75.69 o 
   0   5  10      383.93      304.67     81.56 o 
   1   5  10      597.72      494.42    133.72 o 
   2   5  10      405.74      327.27     91.49 o 
   3   5  10      768.56      524.33    160.11 o 
   4   5  10     1142.39      771.76    258.65 o 
   5   5  10      328.74      329.03    133.72 o 
 -10   1  11      376.74      182.88    120.34 o 
  -9   1  11      393.49      307.91    124.92 o 
  -8   1  11       98.38      378.32    109.09 o 
  -7   1  11      707.06      788.39     64.21 o 
  -6   1  11     1647.33     1676.68     70.63 o 
  -5   1  11     3206.45     3098.38     73.83 o 
  -4   1  11     1400.30     1323.31    114.37 o 
  -3   1  11       33.73      165.39     51.03 o 
  -2   1  11      257.39      302.16     49.10 o 
  -1   1  11      118.70       69.41     15.02 o 
   0   1  11       20.07      -29.17     29.17 o 
   1   1  11     8779.81     8580.84    104.69 o 
   2   1  11     6803.06     6921.49     98.53 o 
   3   1  11     1004.15      896.79     48.47 o 
   4   1  11      668.92      707.95     42.60 o 
   5   1  11     1503.66     1402.32     30.31 o 
   6   1  11      482.05      462.50    215.54 o 
   7   1  11     1667.63     1679.98     57.46 o 
   8   1  11      165.70       66.77     99.75 o 
   9   1  11      101.72       66.35     80.10 o 
  10   1  11      453.64      906.14    418.76 o 
 -10   2  11        2.06       58.21     90.72 o 
  -9   2  11     1614.59     1585.19    113.11 o 
  -8   2  11      388.94      423.11    107.89 o 
  -7   2  11     3771.15     3655.70    137.24 o 
  -6   2  11      997.34     1000.34     73.47 o 
  -5   2  11      919.09      890.30     68.62 o 
  -4   2  11       14.61       17.81     62.80 o 
  -3   2  11     6762.09     6611.19     99.41 o 
  -2   2  11      829.96      869.19     24.63 o 
  -1   2  11     8562.11     8316.28    270.08 o 
   0   2  11      942.64      816.14     42.32 o 
   1   2  11      654.98      795.94     74.78 o 
   2   2  11      297.52      304.39     47.51 o 
   3   2  11     7849.40     7951.88     77.42 o 
   4   2  11     2410.04     2470.33    121.40 o 
   5   2  11     3900.27     3078.28    441.63 o 
   6   2  11     1309.61     1283.68     45.53 o 
   7   2  11       39.68       20.46     52.40 o 
   8   2  11        3.06      -48.19     48.19 o 
   9   2  11      787.44      618.95     57.06 o 
  -9   3  11       93.22      188.25     88.95 o 
  -8   3  11       48.41       47.06    124.92 o 
  -7   3  11      213.14      138.73    122.64 o 
  -6   3  11      710.95      668.19     57.53 o 
  -5   3  11     1018.40      954.11     60.81 o 
  -4   3  11     1111.71     1034.39     73.52 o 
  -3   3  11        5.29      -34.52     61.14 o 
  -2   3  11      116.25       40.47     98.29 o 
  -1   3  11      644.46      585.61     65.10 o 
   0   3  11      479.05      356.38     63.54 o 
   1   3  11      834.95      838.48     60.88 o 
   2   3  11     2337.29     2320.51     37.83 o 
   3   3  11      237.90      284.52     40.49 o 
   4   3  11      883.43      989.23     70.47 o 
   5   3  11      257.74      301.65     66.48 o 
   6   3  11      689.97      582.39     91.49 o 
   7   3  11      747.60      730.19    172.43 o 
   8   3  11      459.87      351.86     72.39 o 
   9   3  11       10.76       29.54     96.77 o 
  -8   4  11       28.43      -86.93    161.87 o 
  -7   4  11        0.01      -19.22     90.72 o 
  -6   4  11      139.02      215.06     78.41 o 
  -5   4  11       47.59      111.83     89.78 o 
  -4   4  11       20.43       -3.85     84.95 o 
  -3   4  11       70.70       38.71     85.75 o 
  -2   4  11     1212.78     1282.10    110.96 o 
  -1   4  11      112.07      119.65     86.22 o 
   0   4  11       70.66       18.69     66.37 o 
   1   4  11        0.83       96.77     42.23 o 
   2   4  11      128.84      137.24     82.70 o 
   3   4  11       66.57       32.60     49.99 o 
   4   4  11        1.01       27.22     38.71 o 
   5   4  11       11.48       54.93     45.86 o 
   6   4  11       10.31        7.07     55.06 o 
   7   4  11       97.39      103.20     98.76 o 
  -5   5  11      475.73      517.10    148.48 o 
  -4   5  11      451.31      434.43     95.41 o 
  -3   5  11      502.78      551.75    113.95 o 
  -2   5  11       64.22       99.92     51.33 o 
  -1   5  11      293.35      292.66    104.42 o 
   0   5  11      285.66      255.64     89.12 o 
   1   5  11     1104.04      969.48    221.70 o 
   4   5  11       25.46     -135.48    135.48 o 
   5   5  11        0.57     -131.96    131.96 o 
 -10   0  12      488.92      464.51    121.40 o 
  -9   0  12       37.67      160.11    109.09 o 
  -8   0  12      824.91      797.05    107.33 o 
  -7   0  12      424.98      462.75     96.77 o 
  -6   0  12      144.70      140.76     66.86 o 
  -4   0  12     5139.33     5116.60    105.57 o 
  -3   0  12    17352.63    16486.45    907.90 o 
  -2   0  12     7585.39     7662.59     82.70 o 
  -1   0  12     8316.63     8262.58     70.38 o 
   0   0  12    16983.20    17190.24    151.32 o 
   1   0  12     9880.38     9006.84    255.13 o 
   2   0  12    35392.48    36820.90    102.05 o 
   4   0  12     1257.33     1265.08     66.86 o 
   5   0  12      616.81      571.84     49.27 o 
   6   0  12     3711.10     3842.73     66.86 o 
   7   0  12      925.14      881.51     73.90 o 
   8   0  12        7.37      -24.63    107.33 o 
   9   0  12      188.68      274.48     63.34 o 
  10   0  12       14.78      -24.63     68.62 o 
 -10   1  12     1048.27     1053.90    115.73 o 
  -9   1  12      254.40      168.92     88.79 o 
  -8   1  12       96.85      125.31     87.50 o 
  -7   1  12       13.67       49.27     77.14 o 
  -6   1  12       65.70      121.42     56.21 o 
  -5   1  12     2313.71     2199.53     60.34 o 
  -4   1  12      846.05      694.37     44.39 o 
  -3   1  12     2872.43     2592.34     77.42 o 
  -2   1  12     1965.45     1900.86     46.84 o 
  -1   1  12    30075.70    31999.12    387.09 o 
   0   1  12     8183.23     7801.03     52.78 o 
   1   1  12    11950.71    11302.49    496.18 o 
   2   1  12     3414.68     3467.54     85.20 o 
   3   1  12     7509.03     7052.13    153.08 o 
   4   1  12     9112.97     8984.24    101.17 o 
   5   1  12     2227.65     2177.53     70.38 o 
   6   1  12     1305.74     1331.94    131.96 o 
   7   1  12       90.12       45.96     57.81 o 
   8   1  12      495.03      577.94    120.20 o 
   9   1  12      177.35      196.75     76.45 o 
  10   1  12       52.47       24.11    102.93 o 
 -10   2  12       41.71       68.59     93.93 o 
  -9   2  12      366.37      433.68    115.21 o 
  -8   2  12      601.95      610.81     96.66 o 
  -7   2  12        7.87      245.67     84.66 o 
  -6   2  12      127.40      146.65     79.18 o 
  -5   2  12     4523.10     4263.69     59.09 o 
  -4   2  12      749.67      749.99     56.94 o 
  -3   2  12      398.08      472.94     73.90 o 
  -2   2  12     3630.08     3839.21     29.91 o 
  -1   2  12     8160.20     7893.08    182.99 o 
   0   2  12      991.36      968.71     43.11 o 
   1   2  12     3153.85     3203.07     59.19 o 
   2   2  12     4393.14     4374.10     58.06 o 
   3   2  12       49.00       65.67     35.44 o 
   4   2  12     2860.59     2734.26     58.94 o 
   5   2  12     2730.71     2220.51    346.62 o 
   6   2  12      327.31      260.15     64.22 o 
   7   2  12      789.93      594.77     99.75 o 
   8   2  12      903.48      728.48     64.08 o 
   9   2  12      199.19      104.99     86.51 o 
  -9   3  12       30.71      -89.55     89.55 o 
  -8   3  12      511.57      484.87     89.58 o 
  -7   3  12     2591.08     2704.29     91.62 o 
  -6   3  12     2878.72     2938.23     90.04 o 
  -5   3  12       53.19      -47.07     64.66 o 
  -4   3  12     1368.97     1274.39     67.89 o 
  -3   3  12     2654.12     2580.50     63.12 o 
  -2   3  12     2438.36     2419.23    102.64 o 
  -1   3  12       92.22       25.08     52.42 o 
   0   3  12      668.91      662.69     64.22 o 
   1   3  12       11.43       12.66     55.63 o 
   2   3  12     1164.26     1136.63     56.30 o 
   3   3  12     1532.51     1530.76     75.66 o 
   4   3  12       74.60       64.97     27.99 o 
   5   3  12     1102.35     1126.77     45.92 o 
   6   3  12     2556.85     2449.51    135.48 o 
   7   3  12     1979.24     1970.63    230.49 o 
   8   3  12        3.18      -22.85     44.59 o 
  -8   4  12      252.91      293.58     92.38 o 
  -7   4  12        1.73      -57.56    101.35 o 
  -6   4  12     1977.48     1889.70    309.67 o 
  -5   4  12     1328.27     1392.37    103.87 o 
  -4   4  12     2368.78     2444.74    186.51 o 
  -3   4  12      272.52      313.57     85.73 o 
  -2   4  12      563.57      575.87    167.15 o 
  -1   4  12      116.84      120.16     39.21 o 
   0   4  12      466.94      402.14     67.18 o 
   1   4  12       40.66       61.14     32.76 o 
   2   4  12      571.77      455.71     86.22 o 
   3   4  12      514.10      566.56     91.49 o 
   4   4  12      747.98      728.43     98.53 o 
   5   4  12      976.37     1044.87     77.63 o 
   6   4  12        0.91       54.35     49.35 o 
   7   4  12      654.14      493.99    175.95 o 
  -5   5  12        0.09       23.97    104.10 o 
  -4   5  12      599.17      680.82    118.77 o 
  -3   5  12      556.03      482.93    110.65 o 
  -2   5  12      421.91      438.02     92.91 o 
  -1   5  12       40.57        9.23     75.08 o 
   0   5  12      254.34      220.58     88.84 o 
   1   5  12       68.21      -75.66    109.09 o 
   2   5  12       37.11     -230.49    230.49 o 
   3   5  12       64.59       -7.04    121.40 o 
   4   5  12        1.56       63.34    126.68 o 
   5   5  12      260.22      357.18    154.84 o 
 -10   1  13      633.00      699.99    114.43 o 
  -9   1  13      544.24      531.52     96.13 o 
  -8   1  13      522.10      521.15     87.71 o 
  -7   1  13       29.06       90.03     59.10 o 
  -6   1  13        1.35        7.70     64.71 o 
  -5   1  13     1062.75      948.37     98.53 o 
  -4   1  13     1951.00     1714.96     60.78 o 
  -3   1  13     3782.60     3726.44     46.88 o 
  -2   1  13     5170.44     4907.56     54.09 o 
  -1   1  13      229.00      382.41     47.51 o 
   0   1  13      143.37      121.15     32.86 o 
   1   1  13     4293.41     4027.92    335.18 o 
   2   1  13     3174.55     2815.78    177.71 o 
   3   1  13     1549.67     1563.04     23.44 o 
   4   1  13     1992.78     1920.82     33.27 o 
   5   1  13       17.68       51.03     87.97 o 
   6   1  13      433.94      365.25     92.37 o 
   7   1  13      185.92      222.72     46.50 o 
   8   1  13     1289.90     1270.26     62.60 o 
   9   1  13      371.02      428.81     75.19 o 
  10   1  13      513.89      591.19     91.49 o 
 -10   2  13       88.07       21.28    102.64 o 
  -9   2  13      329.70      375.61     94.18 o 
  -8   2  13      148.73      110.02     75.20 o 
  -7   2  13     1078.29     1004.53     63.41 o 
  -6   2  13     2564.56     2565.13     66.32 o 
  -5   2  13     2045.81     2050.84     80.67 o 
  -4   2  13      615.17      636.04     53.11 o 
  -3   2  13      651.38      597.89     29.18 o 
  -2   2  13      940.19      904.67     21.70 o 
  -1   2  13     8391.59     8545.28     77.42 o 
   0   2  13     7346.40     7158.56     52.70 o 
   1   2  13       21.21      -45.85     50.45 o 
   2   2  13     1351.65     1208.77     56.30 o 
   3   2  13       80.51      119.65     32.21 o 
   4   2  13      355.49      251.59    101.17 o 
   5   2  13     1304.73     1042.95    183.87 o 
   6   2  13     2260.56     2248.68    140.76 o 
   7   2  13      804.26      609.51    109.55 o 
   8   2  13      926.63      877.97     88.84 o 
   9   2  13       35.93       83.45     74.20 o 
  -9   3  13       15.37      -24.07    102.31 o 
  -8   3  13      866.86      804.93     88.93 o 
  -7   3  13      134.66      170.51     98.79 o 
  -6   3  13      307.44      395.84     91.38 o 
  -5   3  13     1097.17     1118.44     75.13 o 
  -4   3  13     2684.62     2705.94     83.09 o 
  -3   3  13      323.39      281.07     67.64 o 
  -2   3  13     1620.63     1527.24    139.00 o 
  -1   3  13      998.33     1017.21     62.02 o 
   0   3  13      207.01      236.23     60.78 o 
   1   3  13      420.79      372.07     94.26 o 
   3   3  13        5.57        2.05     15.54 o 
   4   3  13     1911.58     1752.45     87.97 o 
   5   3  13        6.86       29.44     40.31 o 
   6   3  13       13.02      -98.75    109.97 o 
   7   3  13      121.29       82.08     53.96 o 
   8   3  13      662.31      610.54    228.73 o 
  -7   4  13       27.81       88.55    114.37 o 
  -6   4  13        1.12       43.70    164.58 o 
  -5   4  13       13.83       15.69     88.65 o 
  -4   4  13      116.64       80.35     93.52 o 
  -3   4  13      221.84      272.51     91.10 o 
  -2   4  13       86.73       78.15    106.51 o 
  -1   4  13       34.57        7.07     44.02 o 
   0   4  13       34.27       33.29     78.64 o 
   1   4  13      158.45      151.62     63.85 o 
   2   4  13       13.06       19.35    142.52 o 
   3   4  13        0.13       26.39     36.95 o 
   4   4  13      239.02      234.01     45.75 o 
   5   4  13       31.72       -5.28    130.20 o 
   6   4  13        4.12       29.91    117.89 o 
   7   4  13        0.73       40.47    211.14 o 
  -5   5  13      165.74      169.40    137.37 o 
  -4   5  13      236.71      183.96     88.95 o 
  -3   5  13      183.22      170.88     97.91 o 
  -2   5  13      628.98      568.72     84.13 o 
  -1   5  13       97.34       70.62     84.67 o 
   0   5  13       43.39      -25.29     89.18 o 
   1   5  13       37.56      -52.78    112.61 o 
   2   5  13      733.89      851.59    119.65 o 
   3   5  13      854.31      876.23    123.16 o 
   4   5  13      394.76      399.40    202.34 o 
   5   5  13        4.47       52.78    149.56 o 
 -10   0  14      565.11      582.39    142.52 o 
  -9   0  14     3089.77     3079.11    212.90 o 
  -8   0  14     4298.90     3987.01    116.13 o 
  -7   0  14      868.70      973.00    107.33 o 
  -6   0  14     2527.89     2450.97     79.18 o 
  -5   0  14     5555.34     5723.63    209.38 o 
  -4   0  14     4052.32     3979.97    137.24 o 
  -3   0  14     1217.74     1266.83     66.86 o 
  -2   0  14     1710.44     1701.43     36.95 o 
  -1   0  14     1447.55     1298.51     31.67 o 
   0   0  14     5044.74     5464.98     58.06 o 
   1   0  14     6240.95     6448.54     47.51 o 
   2   0  14     1154.22     1309.06     56.30 o 
   3   0  14    19151.44    20515.68    114.37 o 
   4   0  14     7940.79     8341.75     52.78 o 
   5   0  14    13022.37    12805.59     68.62 o 
   6   0  14      306.06      304.39    117.89 o 
   7   0  14     1988.47     2250.39    121.40 o 
   8   0  14     1712.38     2055.09    200.58 o 
   9   0  14     2291.31     2651.56     72.14 o 
  10   0  14       15.08       59.82    126.68 o 
 -10   1  14      144.74      -94.45    117.01 o 
  -9   1  14      100.83       88.09     99.89 o 
  -8   1  14     1327.27     1176.11     78.12 o 
  -7   1  14     5649.02     5525.79     87.30 o 
  -6   1  14      709.56      681.19     62.82 o 
  -5   1  14     1797.79     1703.07     75.10 o 
  -4   1  14     5066.90     4822.65    157.47 o 
  -3   1  14     1340.82     1335.94     49.01 o 
  -2   1  14       51.86       18.67     40.47 o 
  -1   1  14      499.70      528.04     32.53 o 
   0   1  14     1519.27     1503.86     44.49 o 
   1   1  14     4968.90     4852.48    182.99 o 
   2   1  14     4039.77     3906.43    353.66 o 
   3   1  14     6138.40     6054.41     75.66 o 
   4   1  14      673.19      619.73     48.39 o 
   5   1  14     5300.87     5157.07    105.57 o 
   6   1  14     4160.34     4232.39     92.37 o 
   7   1  14     3649.43     3722.76     73.81 o 
   8   1  14      114.15      122.79     39.59 o 
   9   1  14      374.14      337.91     70.56 o 
  10   1  14      175.04      275.68     84.49 o 
 -10   2  14       93.42       37.43    109.02 o 
  -9   2  14      387.78      413.70    114.89 o 
  -8   2  14       73.21      156.41    151.32 o 
  -7   2  14      257.09      162.48    107.03 o 
  -6   2  14      915.78      826.45     87.97 o 
  -5   2  14     2374.32     2301.48     97.50 o 
  -4   2  14      127.47       99.31     55.95 o 
  -3   2  14      729.06      697.37     48.39 o 
  -2   2  14     3148.26     3094.33    101.17 o 
  -1   2  14     2683.22     2639.45     47.73 o 
   0   2  14     2495.07     2522.09     49.88 o 
   1   2  14     1661.29     1525.57     49.47 o 
   2   2  14     3106.99     3186.38    138.12 o 
   3   2  14       13.59      -29.79     71.26 o 
   4   2  14     1675.34     1385.97    159.23 o 
   5   2  14     1550.31     1289.14    185.63 o 
   6   2  14      347.10      208.20     78.21 o 
   7   2  14      810.57      723.15    119.65 o 
   8   2  14      562.61      517.76    119.46 o 
   9   2  14       87.26      140.46     71.01 o 
  -9   3  14       16.45      -82.04     98.69 o 
  -8   3  14       68.44      193.54    181.23 o 
  -7   3  14       47.43        7.34     61.18 o 
  -6   3  14      274.38      218.18     95.01 o 
  -5   3  14     3670.78     3840.48     73.37 o 
  -4   3  14     1881.37     1805.05     85.36 o 
  -3   3  14     1448.51     1447.01     67.36 o 
  -2   3  14      625.11      618.47     79.18 o 
  -1   3  14     4113.14     4021.83     70.50 o 
   0   3  14    11140.85    11397.81    552.48 o 
   1   3  14     3860.93     3710.19    102.85 o 
   2   3  14      856.91      763.62    149.56 o 
   3   3  14      354.13      304.39     77.42 o 
   4   3  14     1431.92     1458.63    108.21 o 
   5   3  14      305.61      227.63     46.63 o 
   6   3  14      188.76      140.93     50.38 o 
   7   3  14       37.65       53.34     48.46 o 
   8   3  14      214.49      283.28    230.49 o 
  -7   4  14      303.10      363.99     97.19 o 
  -6   4  14      317.72      188.27     87.97 o 
  -5   4  14      138.26      167.15     88.17 o 
  -4   4  14      248.59      228.51     90.47 o 
  -3   4  14     4876.85     5072.50    303.51 o 
  -2   4  14     3107.14     3035.23    119.65 o 
  -1   4  14     2478.14     2454.68    146.96 o 
   0   4  14       29.58       61.95     77.16 o 
   1   4  14     3041.01     2740.75    185.10 o 
   2   4  14     1649.89     1536.04     91.49 o 
   3   4  14     1648.97     1622.25    139.00 o 
   5   4  14       11.13       32.92     52.45 o 
   6   4  14       14.56      -56.30    232.25 o 
   7   4  14       62.24       10.56    172.43 o 
  -5   5  14      869.48      932.21    146.92 o 
  -4   5  14      115.43       76.40     97.52 o 
  -3   5  14      262.68      255.31    102.45 o 
  -2   5  14      293.82      220.73     75.91 o 
  -1   5  14      971.72      869.41    121.18 o 
   0   5  14      579.46      493.05    100.43 o 
   1   5  14      346.64      346.62    116.13 o 
   2   5  14      156.23      170.67    117.89 o 
   3   5  14      317.82      249.85    123.16 o 
   4   5  14       98.40       86.22    139.00 o 
 -10   1  15      318.62      305.26    113.03 o 
  -9   1  15       32.32      -56.10    105.70 o 
  -8   1  15     1095.15     1144.97     96.78 o 
  -7   1  15       74.05      453.55     97.14 o 
  -6   1  15      413.51      374.99     48.47 o 
  -5   1  15        6.34        9.97     47.85 o 
  -4   1  15     1136.88     1157.24     67.74 o 
  -3   1  15      394.74      373.43     54.07 o 
  -2   1  15    10162.65     9991.71     59.64 o 
  -1   1  15      106.28       79.68     16.69 o 
   0   1  15      998.64     1020.66     28.53 o 
   1   1  15        1.34      -37.26     37.26 o 
   2   1  15     2290.47     2172.44     47.79 o 
   3   1  15      363.42      354.64     32.55 o 
   4   1  15     4404.57     4335.39    175.95 o 
   5   1  15      386.28      368.46     41.74 o 
   6   1  15       56.46       15.21     49.50 o 
   7   1  15      363.04      503.16    107.33 o 
   8   1  15      695.10      616.00     75.94 o 
   9   1  15       87.66       36.31     83.08 o 
 -10   2  15      518.79      599.70    165.64 o 
  -9   2  15       43.78     -135.29    148.38 o 
  -8   2  15       65.44       74.53     66.78 o 
  -7   2  15      266.00      289.49     69.64 o 
  -6   2  15     2183.82     2052.22     85.22 o 
  -5   2  15     1433.72     1335.85     85.41 o 
  -4   2  15     4429.61     4232.50    173.31 o 
  -3   2  15      729.36      719.40     67.00 o 
  -2   2  15       13.88       57.58     61.11 o 
  -1   2  15       10.69       50.86     50.20 o 
   0   2  15    10555.88    11095.57    278.88 o 
   1   2  15     3241.40     3397.90     79.18 o 
   2   2  15     5548.15     5174.67     91.49 o 
   3   2  15     1600.10     1518.44     65.10 o 
   4   2  15      265.87      210.95     33.43 o 
   5   2  15       40.52        7.01     34.42 o 
   6   2  15     3059.96     3024.57    112.61 o 
   7   2  15      133.69      135.48    121.40 o 
   8   2  15     1080.54      978.28    135.48 o 
   9   2  15      305.59      192.46    112.61 o 
  -9   3  15       23.21       -3.42    112.00 o 
  -8   3  15      672.50      714.59    109.84 o 
  -7   3  15        0.98      -19.35    112.61 o 
  -6   3  15       57.45      129.80     75.62 o 
  -5   3  15       41.45       11.80     86.86 o 
  -4   3  15      228.12      235.30     73.23 o 
  -3   3  15       56.49       31.27     91.64 o 
  -2   3  15     2778.45     2786.56     72.37 o 
  -1   3  15      338.77      305.97     69.41 o 
   0   3  15      799.98      709.36     66.28 o 
   1   3  15        1.29      -96.77    123.16 o 
   2   3  15      710.08      635.18     84.46 o 
   4   3  15     1021.36     1045.14    131.96 o 
   5   3  15        2.26       24.63    121.40 o 
   6   3  15        4.07      -51.03     51.03 o 
   7   3  15       27.21      -17.69     51.68 o 
   8   3  15       60.43       75.10    123.74 o 
  -7   4  15        3.14      -91.13     91.13 o 
  -6   4  15        1.24        8.65     81.89 o 
  -5   4  15      267.33      280.39     90.19 o 
  -4   4  15      330.58      172.35     85.17 o 
  -3   4  15      125.74      258.53    241.93 o 
  -2   4  15       40.63      125.36    116.66 o 
  -1   4  15       74.11      -61.76     87.97 o 
   0   4  15      111.02       88.26     79.89 o 
   1   4  15       16.32        0.79     88.71 o 
   2   4  15        4.99      -28.15    100.29 o 
   3   4  15      156.02       54.54    105.57 o 
   4   4  15      509.90      257.77     50.15 o 
   5   4  15        2.36     -116.13    116.13 o 
   6   4  15       80.62      142.52    269.20 o 
   7   4  15       56.52       51.03    161.87 o 
  -5   5  15        4.07       98.25    165.20 o 
  -4   5  15      291.97      263.20    109.40 o 
  -3   5  15      766.83      671.45    134.78 o 
  -2   5  15      119.66       67.52    109.04 o 
  -1   5  15       64.32      -24.12    165.39 o 
   0   5  15        6.77      -85.22     85.22 o 
   1   5  15       32.14      -98.53    144.28 o 
   2   5  15        1.26      -43.99    119.65 o 
   3   5  15      149.04      -54.54    126.68 o 
   4   5  15      396.87      557.76    191.78 o 
 -10   0  16       64.30      163.63    126.68 o 
  -9   0  16      267.74      283.28    121.40 o 
  -8   0  16      489.91      584.15    181.23 o 
  -7   0  16     4396.08     4442.72    116.13 o 
  -6   0  16     6443.20     6568.19     89.73 o 
  -5   0  16     1885.07     1907.29     86.22 o 
  -4   0  16      191.42      214.66    100.29 o 
  -3   0  16    20055.26    20197.21    156.59 o 
  -2   0  16    18487.53    19085.22    149.56 o 
  -1   0  16    12864.33    13180.36    151.32 o 
   0   0  16     1048.91     1141.91     54.54 o 
   1   0  16     8844.78     9636.74     79.18 o 
   2   0  16     1505.63     1583.54     35.19 o 
   3   0  16      276.63      218.18     51.03 o 
   4   0  16       21.02       36.95     45.75 o 
   5   0  16      351.82      311.43     49.27 o 
   6   0  16     2716.27     2646.28     66.86 o 
   8   0  16     1767.59     1903.77    160.11 o 
   9   0  16      287.39      348.38     93.25 o 
  10   0  16     1679.51     1506.13    110.85 o 
 -10   1  16        0.71      -64.26    105.25 o 
  -9   1  16      534.95      548.10    112.83 o 
  -8   1  16      668.27      673.21     85.35 o 
  -7   1  16      243.33      195.85     95.54 o 
  -6   1  16        6.35      -58.21     70.86 o 
  -5   1  16     5928.06     5693.30    195.30 o 
  -4   1  16    11259.10    11002.79    127.07 o 
  -3   1  16     2695.11     2640.79     43.99 o 
  -2   1  16       53.97       72.14     42.56 o 
  -1   1  16     9160.66     8635.59    100.29 o 
   0   1  16     4436.04     4614.17     46.00 o 
   1   1  16     3488.06     3535.03     40.39 o 
   2   1  16     1472.99     1567.71     65.10 o 
   3   1  16     2623.52     2550.03     66.63 o 
   4   1  16      894.06      860.35     39.59 o 
   5   1  16      337.99      260.96     44.27 o 
   6   1  16      923.80      863.69     76.54 o 
   7   1  16        1.23      -33.43     79.18 o 
   8   1  16     1166.74     1181.11     63.34 o 
   9   1  16      987.99     1002.19    175.95 o 
  -9   2  16      195.15      242.81    119.65 o 
  -8   2  16      231.79      208.81     73.77 o 
  -7   2  16       26.96       15.84     85.85 o 
  -6   2  16     1224.43      985.05     80.18 o 
  -5   2  16      727.84      590.47     48.05 o 
  -4   2  16      235.87      168.24     43.74 o 
  -3   2  16     2958.40     2908.96     61.49 o 
  -2   2  16     2571.13     2567.67     76.54 o 
  -1   2  16        3.10       59.75     44.39 o 
   0   2  16     3069.26     3083.79     74.78 o 
   1   2  16     4921.26     5070.10     80.94 o 
   2   2  16     1682.73     1478.57    102.05 o 
   3   2  16     1133.93     1034.27     27.27 o 
   4   2  16     2555.59     2122.93    281.52 o 
   5   2  16     1057.63      859.23    172.43 o 
   6   2  16       11.39      -17.59    168.91 o 
   7   2  16      695.57      621.10    114.37 o 
   8   2  16      348.75      323.75    130.20 o 
   9   2  16       12.59      -38.60     79.94 o 
  -8   3  16      132.18      138.47    112.49 o 
  -7   3  16      754.61      669.46     84.49 o 
  -6   3  16       41.61       23.91    104.69 o 
  -5   3  16        7.47       28.15     63.34 o 
  -4   3  16       43.16       56.30    124.92 o 
  -3   3  16      131.65       79.74     69.65 o 
  -2   3  16     1140.83     1050.47     65.90 o 
  -1   3  16      856.88      718.73     81.82 o 
   0   3  16      858.04      941.49     63.72 o 
   1   3  16     3064.87     2859.62    112.61 o 
   2   3  16     4120.15     4281.53    109.09 o 
   3   3  16     2449.90     2292.62     82.70 o 
   4   3  16     1277.35     1123.86     32.76 o 
   5   3  16      758.31      804.09     95.01 o 
   6   3  16     1382.13     1152.17     95.01 o 
   7   3  16     1134.53      770.01    190.03 o 
   8   3  16       92.88       56.13    100.62 o 
  -7   4  16      611.75      588.17     95.70 o 
  -6   4  16        1.70       56.47    103.74 o 
  -5   4  16      153.30       96.97    129.71 o 
  -4   4  16       63.17      172.92     96.88 o 
  -3   4  16      350.48      245.14     65.52 o 
  -2   4  16        1.34      -14.01     46.82 o 
  -1   4  16     2142.83     2172.67    181.23 o 
   0   4  16     2046.08     2190.68     69.64 o 
   1   4  16      939.03      991.34     69.64 o 
   2   4  16      546.21      689.72    100.29 o 
   3   4  16     1831.18     1784.13    107.33 o 
   4   4  16     2031.67     2125.47    109.09 o 
   5   4  16     2904.09     3043.92    119.65 o 
   6   4  16      399.23      411.72    140.76 o 
  -4   5  16       70.59       82.21    118.28 o 
  -3   5  16       36.01       25.09    100.41 o 
  -2   5  16      503.21      512.76    117.89 o 
  -1   5  16       73.12       72.58     81.14 o 
   0   5  16      250.37      176.74     83.11 o 
   1   5  16      552.82      559.52    130.20 o 
   2   5  16      517.28      504.97    123.16 o 
   3   5  16      826.48      816.40    128.44 o 
   4   5  16      143.35      124.92    137.24 o 
 -10   1  17       14.78       60.88     90.19 o 
  -9   1  17        2.52      -38.73     82.40 o 
  -8   1  17      607.83      525.60    100.15 o 
  -7   1  17      790.96      715.46     90.47 o 
  -6   1  17     1591.98     1570.61     72.99 o 
  -5   1  17      564.08      632.21     97.65 o 
  -4   1  17        3.28       52.26     67.05 o 
  -3   1  17       38.84       -3.55     36.69 o 
  -2   1  17     2718.94     2727.10     59.56 o 
  -1   1  17     1198.60     1111.00     50.77 o 
   0   1  17     1016.81      805.19    131.96 o 
   1   1  17     5013.05     4940.75    307.91 o 
   2   1  17       48.10       25.69     29.11 o 
   3   1  17      294.36      327.14     54.90 o 
   4   1  17      953.11      934.59     44.74 o 
   5   1  17     1508.26     1406.82     83.58 o 
   6   1  17      767.78      865.67    161.87 o 
   7   1  17      733.70      645.73    119.65 o 
   8   1  17        3.79      -23.78     57.76 o 
   9   1  17        3.24      496.05    202.34 o 
  -9   2  17      806.29      730.34    102.00 o 
  -8   2  17      165.78       90.61     75.89 o 
  -7   2  17       24.07      -65.10     65.10 o 
  -6   2  17     3604.96     3339.99    106.83 o 
  -5   2  17      193.54      138.62     49.27 o 
  -4   2  17     4101.24     4039.83    108.27 o 
  -3   2  17     2841.71     2667.78     85.34 o 
  -2   2  17        9.03      -45.18     53.55 o 
  -1   2  17      248.55      302.16     46.05 o 
   0   2  17      357.04      276.05     50.67 o 
   1   2  17     1695.14     1757.64    111.73 o 
   2   2  17     6635.47     6747.35    270.96 o 
   3   2  17     3238.51     3131.90     68.62 o 
   4   2  17      238.87      165.48     29.03 o 
   5   2  17      752.46      478.99    119.65 o 
   6   2  17      548.75      698.52    149.56 o 
   7   2  17     1935.83     1907.29    112.61 o 
   8   2  17      272.12      144.28    112.61 o 
   9   2  17      655.74      528.31    148.68 o 
  -8   3  17      598.37      622.35    105.25 o 
  -7   3  17      865.54      735.47    110.85 o 
  -6   3  17       99.39      146.69     73.37 o 
  -5   3  17      381.58      377.11     48.28 o 
  -4   3  17      324.40      310.40     77.29 o 
  -3   3  17        5.54      -20.34     64.55 o 
  -2   3  17      640.77      569.45     69.94 o 
  -1   3  17      662.60      459.23    135.48 o 
   0   3  17       14.34      -22.48     55.35 o 
   1   3  17     3912.84     4004.61     84.46 o 
   2   3  17      145.91      219.71     65.51 o 
   3   3  17      177.51      142.52     84.46 o 
   4   3  17      710.73      556.00     91.49 o 
   5   3  17      780.88      747.78    102.05 o 
   6   3  17      291.22      206.96     42.95 o 
   7   3  17      491.36      373.01    186.51 o 
   8   3  17      201.91      230.49    135.48 o 
  -7   4  17       86.39      -19.69    138.12 o 
  -6   4  17      122.05       47.32    121.76 o 
  -5   4  17        0.52       22.87    144.28 o 
  -4   4  17       28.45       90.72    161.73 o 
  -3   4  17      114.14      139.56     74.78 o 
  -2   4  17      489.87      554.74    114.17 o 
  -1   4  17       38.58      -26.39     75.62 o 
   0   4  17       40.58       53.24     54.85 o 
   1   4  17      250.67      291.45     70.88 o 
   2   4  17      150.35      123.16    102.05 o 
   3   4  17       19.87     -105.57    105.57 o 
   4   4  17       17.80       -5.28    107.33 o 
   5   4  17        0.43      -31.67    123.16 o 
   6   4  17       38.81        8.80    128.44 o 
  -4   5  17       56.85       29.14     97.65 o 
  -3   5  17       40.73        9.85    108.73 o 
  -2   5  17       79.92      -19.52    116.73 o 
  -1   5  17      872.17      875.81    127.26 o 
   0   5  17      626.74      795.49    104.79 o 
   1   5  17       83.28       56.30    123.16 o 
   2   5  17        7.30       28.15    124.92 o 
   3   5  17       76.88      -51.03    133.72 o 
   4   5  17       36.78     -109.09    272.72 o 
 -10   0  18        1.09       56.30    161.87 o 
  -9   0  18     2160.75     1944.24    131.96 o 
  -8   0  18       18.00      -28.15    109.09 o 
  -7   0  18      116.29       43.99     84.46 o 
  -6   0  18      532.31      517.29    146.04 o 
  -5   0  18      257.95      276.24     59.82 o 
  -4   0  18     3768.68     3821.62    110.85 o 
  -3   0  18     1543.47     1585.30     47.51 o 
  -2   0  18     1995.92     2062.13    123.16 o 
  -1   0  18     7988.80     8896.00    168.91 o 
   0   0  18    23228.88    21647.04     54.54 o 
   1   0  18     6625.01     6647.36     77.42 o 
   2   0  18     5537.05     5658.53     43.99 o 
   3   0  18     4155.67     4053.87    353.66 o 
   4   0  18    11768.92    12425.54    184.75 o 
   5   0  18     2795.35     2850.38     84.46 o 
   6   0  18     1000.33      999.39     68.62 o 
   7   0  18      270.87      234.01    128.44 o 
   8   0  18       13.40       40.47     84.46 o 
   9   0  18       21.09       45.75    100.29 o 
 -10   1  18      401.90      494.73     88.79 o 
  -9   1  18       89.74       36.95    116.13 o 
  -8   1  18        0.88      190.14    182.99 o 
  -7   1  18      133.83       31.89     66.72 o 
  -6   1  18      227.01      205.49     78.28 o 
  -5   1  18        7.55      -80.10     82.40 o 
  -4   1  18      629.43      520.81     72.14 o 
  -3   1  18     1014.34      971.44     64.43 o 
  -2   1  18    13848.66    13817.58     76.54 o 
  -1   1  18     5040.99     5071.83    144.17 o 
   0   1  18     2895.87     2661.88    210.26 o 
   1   1  18     2321.45     2259.53     46.71 o 
   2   1  18    12428.54    11849.39    627.26 o 
   3   1  18     8922.58     9463.66     71.26 o 
   4   1  18     2125.94     2091.47     58.48 o 
   5   1  18     1965.85     1932.25     43.38 o 
   6   1  18      204.07      248.09    107.33 o 
   7   1  18      619.07      680.92    156.59 o 
   8   1  18        0.09      -53.57     62.79 o 
   9   1  18       82.33       87.10     92.11 o 
  -9   2  18      146.86      111.65    109.36 o 
  -8   2  18       27.34       10.47     72.62 o 
  -7   2  18      729.10      725.95     96.94 o 
  -6   2  18     1023.66     1075.67     82.99 o 
  -5   2  18      250.82      194.80     71.93 o 
  -4   2  18       66.49        9.40     65.06 o 
  -3   2  18     3729.98     3509.11    139.88 o 
  -2   2  18     1331.67     1268.68     86.85 o 
  -1   2  18       97.98       60.25     55.21 o 
   0   2  18     1363.93     1388.35     49.83 o 
   1   2  18     3009.19     3007.15     58.08 o 
   2   2  18        3.46       26.39     82.70 o 
   3   2  18      632.34      610.54     68.62 o 
   4   2  18     2889.78     2767.68     77.42 o 
   5   2  18      483.34      289.48     57.18 o 
   7   2  18      496.97      624.62    147.80 o 
   8   2  18      578.38      605.27    139.00 o 
   9   2  18        8.31      -45.87     74.51 o 
  -8   3  18     2380.53     2506.10    204.98 o 
  -7   3  18      498.93      494.42     82.73 o 
  -6   3  18        9.82      -74.62     74.62 o 
  -5   3  18     2092.68     1996.56     93.25 o 
  -4   3  18     3363.15     3458.78    211.14 o 
  -3   3  18     1429.61     1470.13     74.41 o 
  -2   3  18      512.35      380.55     68.74 o 
  -1   3  18     2426.08     2111.04     97.65 o 
   0   3  18       16.98       23.29     70.07 o 
   1   3  18      343.47      372.79     65.62 o 
   2   3  18       20.37       26.39     77.42 o 
   3   3  18       54.93       33.43     82.70 o 
   4   3  18     1704.47     1639.85     93.25 o 
   5   3  18     1607.75     1027.54    465.39 o 
   6   3  18     1191.35     1044.76     69.94 o 
   7   3  18        3.88      -49.27    151.32 o 
   8   3  18      708.64      795.29    158.35 o 
  -7   4  18      511.98      434.59     82.70 o 
  -6   4  18     2670.34     3030.88    408.20 o 
  -5   4  18      240.38      230.10     98.92 o 
  -4   4  18        8.84       90.98    145.00 o 
  -3   4  18     1305.62     1072.53    175.95 o 
  -2   4  18     1550.35     1344.42    196.52 o 
  -1   4  18      516.18      476.77     75.46 o 
   0   4  18       43.39       60.81     75.08 o 
   1   4  18      243.18      183.58    110.71 o 
   2   4  18      251.06      314.95    105.57 o 
   3   4  18      239.46      242.81    105.57 o 
   5   4  18       19.99      142.52    177.71 o 
   6   4  18     1119.40     1256.28    128.44 o 
  -4   5  18      706.68      638.22    103.88 o 
  -3   5  18       82.74      106.16     86.30 o 
  -2   5  18      153.72       81.21     87.39 o 
  -1   5  18      281.39      248.59     80.23 o 
   0   5  18      179.12       21.63    101.02 o 
   1   5  18        4.39       84.46    123.16 o 
   2   5  18        0.85      -70.38    126.68 o 
 -10   1  19       29.00       -9.48    103.99 o 
  -9   1  19      104.77      171.84     87.20 o 
  -8   1  19      190.33      152.77     71.34 o 
  -7   1  19      289.73      236.84     64.08 o 
  -6   1  19      564.46      508.76     61.84 o 
  -5   1  19     5845.21     5654.41     68.13 o 
  -4   1  19      244.84      183.09     53.66 o 
  -3   1  19      332.63      365.22     39.59 o 
  -2   1  19      121.18      104.45     67.74 o 
  -1   1  19     3541.56     3554.74     42.25 o 
   0   1  19     1118.95     1073.29     70.38 o 
   1   1  19     4342.19     4276.56     43.55 o 
   2   1  19      651.97      675.86     52.78 o 
   3   1  19      427.90      458.60    116.58 o 
   4   1  19      279.37      279.87     94.56 o 
   5   1  19     1410.62     1490.94    124.92 o 
   6   1  19      580.50      573.59     98.53 o 
   7   1  19     1160.09     1043.96     57.81 o 
   8   1  19      338.18      291.90     68.74 o 
   9   1  19       86.60       63.79    130.35 o 
  -9   2  19      549.72      580.36    140.29 o 
  -8   2  19       39.15      152.83     92.04 o 
  -7   2  19      989.24      963.26    111.26 o 
  -6   2  19      246.53      244.31     83.60 o 
  -5   2  19       68.96       68.62    109.09 o 
  -4   2  19      108.34      100.78     62.17 o 
  -3   2  19     6772.17     6936.00    380.93 o 
  -2   2  19      523.04      501.17     60.89 o 
  -1   2  19     3232.25     3255.06    102.05 o 
   0   2  19       38.92      -43.16     49.83 o 
   1   2  19      729.17      620.72    104.69 o 
   2   2  19       52.52       26.39     68.62 o 
   3   2  19     3112.44     2970.78    133.72 o 
   4   2  19      112.10       14.08    144.28 o 
   5   2  19     1246.04      861.71    266.56 o 
   6   2  19      586.46      373.01     93.25 o 
   7   2  19      102.36       12.32    105.57 o 
   8   2  19        4.43      -38.71    146.04 o 
  -8   3  19      286.89      280.91     98.90 o 
  -7   3  19       40.79      -21.11     85.85 o 
  -6   3  19      128.25      159.11     80.92 o 
  -5   3  19     1755.08     1659.71    115.25 o 
  -4   3  19      198.69      306.53    139.88 o 
  -3   3  19      148.36       42.82     80.98 o 
  -2   3  19      545.69      456.79     75.36 o 
  -1   3  19      730.00      545.44     86.22 o 
   0   3  19     2219.53     2384.64     60.93 o 
   1   3  19      972.37     1050.79     64.37 o 
   2   3  19      112.86       54.54    160.11 o 
   3   3  19      138.91      122.28     76.20 o 
   4   3  19        3.81      -66.86    179.47 o 
   5   3  19      102.80        1.76    102.05 o 
   6   3  19      135.09      -26.39    123.16 o 
   7   3  19      554.24      672.13    212.90 o 
  -6   4  19       61.28       55.38    178.59 o 
  -5   4  19        1.70       44.76    100.57 o 
  -4   4  19       22.55       17.59    181.23 o 
  -3   4  19      122.49       85.34     58.84 o 
  -2   4  19      220.74      324.25    142.52 o 
  -1   4  19        3.37      -19.52     78.58 o 
   0   4  19        7.14      -28.53     82.36 o 
   1   4  19      372.11      224.34    113.71 o 
   2   4  19       13.80      -98.53     98.53 o 
   3   4  19      198.44       77.42    216.42 o 
   4   4  19       83.36      -56.30    114.37 o 
   5   4  19        7.13      -61.58    144.28 o 
   6   4  19       13.01     -102.05    130.20 o 
  -4   5  19       40.44      119.56    123.95 o 
  -3   5  19      180.84      124.03    124.92 o 
  -2   5  19       22.04      -20.23     97.02 o 
  -1   5  19      146.71      172.76     78.57 o 
   0   5  19      282.75      317.78    156.59 o 
   1   5  19      650.72      563.04    128.44 o 
 -10   0  20     2051.31     2243.35    144.28 o 
  -9   0  20      629.95      619.34    153.08 o 
  -8   0  20        0.76       63.34    105.57 o 
  -7   0  20     1076.43     1094.40    103.81 o 
  -6   0  20     6075.90     6408.07    202.34 o 
  -5   0  20      523.57      608.78    105.57 o 
  -4   0  20     1561.28     1576.51     68.62 o 
  -3   0  20      106.68      154.84     91.49 o 
  -2   0  20     1594.40     1543.08    110.85 o 
  -1   0  20     3353.20     3584.09    116.13 o 
   0   0  20      302.94      262.16     35.19 o 
   1   0  20      800.77      816.40     72.14 o 
   2   0  20     6647.40     6913.05    175.95 o 
   3   0  20     6624.15     6663.20    197.06 o 
   4   0  20     2935.03     3001.69    190.03 o 
   5   0  20     2017.32     1875.62    100.29 o 
   6   0  20     4416.30     4894.91    204.10 o 
   7   0  20     3366.44     3781.15    195.30 o 
   8   0  20     1908.70     2074.44    102.05 o 
   9   0  20       62.86       68.62    105.57 o 
  -9   1  20      422.04      392.05    109.39 o 
  -8   1  20     3567.15     3471.59     84.91 o 
  -7   1  20      524.05      477.21     72.58 o 
  -6   1  20        8.30      -71.18     84.89 o 
  -5   1  20     3768.14     3170.59    312.31 o 
  -4   1  20     2429.90     2433.56     87.40 o 
  -3   1  20      460.92      441.40     53.69 o 
  -2   1  20      179.91      186.09     27.96 o 
  -1   1  20     2035.38     1997.50     47.69 o 
   0   1  20      183.85      160.44     38.03 o 
   1   1  20     2296.41     2316.84     84.57 o 
   2   1  20     1746.27     1720.09     47.92 o 
   3   1  20      130.55      127.31     38.51 o 
   4   1  20     3016.74     2959.64     63.34 o 
   5   1  20     4751.78     4978.31     97.29 o 
   6   1  20     2769.41     2574.02    197.94 o 
   7   1  20       22.46       45.20     56.79 o 
   8   1  20     1452.34     1550.26     78.68 o 
   9   1  20      762.88      730.09    113.27 o 
  -9   2  20       52.61      -88.56     93.43 o 
  -8   2  20       13.32       96.98     85.05 o 
  -7   2  20      792.71      696.30     99.35 o 
  -6   2  20     1657.70     1520.03     76.94 o 
  -5   2  20       39.31      -28.41     64.22 o 
  -4   2  20      708.80      708.21     97.14 o 
  -3   2  20     3421.16     3399.34     79.18 o 
  -2   2  20     1346.73     1320.77     58.06 o 
  -1   2  20      696.76      600.95     95.01 o 
   0   2  20     3181.64     3307.96     79.18 o 
   1   2  20     3693.72     3793.89    115.25 o 
   2   2  20      846.14      809.07     22.39 o 
   3   2  20      823.61      944.46    153.96 o 
   4   2  20     1396.79     1288.89     69.05 o 
   5   2  20      214.13      114.01     39.12 o 
   6   2  20     1313.04     1353.05    124.92 o 
   7   2  20      200.21      274.48    135.48 o 
   8   2  20      166.33      198.27     93.40 o 
  -8   3  20       87.81       54.54    172.43 o 
  -7   3  20       16.72       62.39     95.84 o 
  -6   3  20      524.13      491.11     97.88 o 
  -5   3  20      765.48      824.67    108.21 o 
  -4   3  20        3.30       57.56     87.34 o 
  -3   3  20      152.51      190.47     80.96 o 
  -2   3  20     6276.27     6101.92    198.82 o 
  -1   3  20     6567.91     6626.81    139.88 o 
   0   3  20      338.27      316.83     73.02 o 
   1   3  20      239.77      147.22     82.89 o 
   2   3  20     3417.49     3594.64    112.61 o 
   3   3  20     2030.27     2084.15     73.14 o 
   4   3  20      381.65      434.59     89.73 o 
   5   3  20       54.16        0.00    123.16 o 
   6   3  20      166.43       80.94    112.61 o 
   7   3  20      324.35      309.67    153.08 o 
  -6   4  20       70.05      169.04     97.02 o 
  -5   4  20      174.45      129.66    114.08 o 
  -4   4  20     1835.00     2252.07    351.90 o 
  -3   4  20     1686.23     1744.61    265.68 o 
  -2   4  20      120.05      116.65     81.86 o 
  -1   4  20       34.94        7.65     89.55 o 
   0   4  20     4069.25     4306.85    102.14 o 
   1   4  20     1337.35     1368.15     80.18 o 
   2   4  20     1308.26     1351.29    165.39 o 
   3   4  20        5.05      -79.18    144.28 o 
   4   4  20      510.40      585.91    116.13 o 
   5   4  20        5.19      139.00    167.15 o 
   6   4  20      124.24      380.05    255.13 o 
  -3   5  20      283.27      215.99    100.01 o 
  -2   5  20      981.55      908.35    139.76 o 
  -1   5  20      195.46      190.08     82.40 o 
   0   5  20      122.61       98.31    112.27 o 
   2   5  20      694.72      709.08    270.96 o 
  -9   1  21      407.55      191.96    100.44 o 
  -8   1  21       10.49      113.92    124.66 o 
  -7   1  21      308.79      242.93     90.96 o 
  -6   1  21       57.25       55.15     68.12 o 
  -5   1  21     1762.95     1665.46     96.45 o 
  -4   1  21      244.14      204.30     62.90 o 
  -3   1  21      195.66      209.85     55.82 o 
  -2   1  21      855.08      875.22     44.15 o 
  -1   1  21        0.12       -8.48     40.55 o 
   0   1  21      217.24      319.72     66.86 o 
   1   1  21     2427.68     2404.20     78.95 o 
   2   1  21     2377.15     2266.68    118.77 o 
   3   1  21      853.12      811.35     30.33 o 
   4   1  21       79.65      118.73     83.81 o 
   5   1  21      462.89      517.66     57.18 o 
   6   1  21      129.92      103.87     50.73 o 
   7   1  21       89.95      114.06     53.28 o 
   8   1  21      286.99      328.43    120.93 o 
   9   1  21       88.42       58.01    102.95 o 
  -9   2  21      863.89      889.84    123.09 o 
  -8   2  21       37.20      -31.80    103.24 o 
  -7   2  21     2307.76     2202.78     83.27 o 
  -6   2  21     1313.88     1154.92     92.89 o 
  -5   2  21       60.46       66.04     69.89 o 
  -4   2  21      213.28      189.48     55.82 o 
  -3   2  21      881.15      721.24     73.81 o 
  -2   2  21      277.64      281.47     65.90 o 
  -1   2  21     7127.10     7425.42     69.25 o 
   0   2  21     3932.44     4213.98    149.56 o 
   1   2  21      101.33       75.36     59.24 o 
   2   2  21     2013.88     1758.89     91.49 o 
   3   2  21     2142.98     2130.75     80.94 o 
   4   2  21     1443.03     1229.51    141.42 o 
   5   2  21     1412.03     1115.09    232.25 o 
   6   2  21      280.89      154.89     84.94 o 
   7   2  21      351.83      418.76    219.94 o 
   8   2  21      295.12      219.47    159.23 o 
  -8   3  21        0.17       -7.06     98.26 o 
  -7   3  21       65.60       88.48     91.29 o 
  -6   3  21       11.27       16.51     78.35 o 
  -5   3  21      389.23      286.80     52.78 o 
  -4   3  21      166.46      155.64     79.03 o 
  -3   3  21      135.84      161.07     74.65 o 
  -2   3  21      592.29      496.82     74.36 o 
  -1   3  21      149.65      169.04     74.82 o 
   0   3  21      473.92      439.08     72.53 o 
   1   3  21      618.61      549.89     82.70 o 
   2   3  21      750.62      279.05    180.35 o 
   3   3  21      161.97      140.76    130.20 o 
   4   3  21       56.92     -105.57    105.57 o 
   5   3  21      374.12      387.09    128.44 o 
   6   3  21       52.67      -66.86    121.40 o 
   7   3  21       40.68      -72.14    149.56 o 
  -6   4  21       79.96      -91.10    117.81 o 
  -5   4  21      128.10       22.86    101.69 o 
  -4   4  21       32.69       -0.65     78.63 o 
  -3   4  21       32.40      -52.28     90.38 o 
  -2   4  21       12.34       58.67     73.39 o 
  -1   4  21       58.62       53.60     82.67 o 
   0   4  21        0.55        4.54     83.33 o 
   1   4  21       76.52        4.98     80.84 o 
   2   4  21        2.99      -52.78    139.00 o 
   3   4  21      479.53      425.80    131.96 o 
   4   4  21       37.12     -123.16    123.16 o 
   5   4  21       15.71     -130.20    130.20 o 
  -3   5  21      100.20       76.51    100.57 o 
  -2   5  21       22.68      -30.46    135.32 o 
  -1   5  21      114.43       50.48    103.43 o 
   0   5  21        6.59       50.72    155.72 o 
   1   5  21      267.19      279.76    139.00 o 
   2   5  21       14.94      -63.34    170.67 o 
  -9   0  22      351.54      336.06    130.20 o 
  -8   0  22      493.91      494.42    128.44 o 
  -7   0  22     3289.08     3427.49    140.76 o 
  -6   0  22      124.36      149.56     89.73 o 
  -5   0  22       27.95      -40.47    107.33 o 
  -4   0  22    22641.33    24039.95    105.57 o 
  -3   0  22    14883.84    16155.66     75.66 o 
  -2   0  22      221.27      216.42     77.42 o 
  -1   0  22      175.38      182.99     47.51 o 
   0   0  22    10719.49    11218.52    121.40 o 
   1   0  22     4800.92     4766.47    235.77 o 
   2   0  22      890.66      958.92     38.71 o 
   3   0  22       66.49      102.05     86.22 o 
   4   0  22        0.73       17.59     84.46 o 
   5   0  22     2774.58     2757.13    193.54 o 
   6   0  22       19.42      -14.08     95.01 o 
   7   0  22      207.97      304.39    100.29 o 
   8   0  22      306.25      263.92    128.44 o 
  -9   1  22      347.30      253.10     98.86 o 
  -8   1  22        0.57      -54.69     80.92 o 
  -7   1  22       64.77      121.51     71.36 o 
  -6   1  22      737.25      795.39     74.47 o 
  -5   1  22     8371.34     8119.39    120.53 o 
  -4   1  22       28.17        2.78     77.99 o 
  -3   1  22      386.52      434.29     59.22 o 
  -2   1  22     6464.77     6806.40    332.54 o 
  -1   1  22     6185.28     6477.62    245.45 o 
   0   1  22      333.37      358.41     42.60 o 
   1   1  22      119.29       90.30     53.18 o 
   2   1  22     6896.83     5753.54    638.70 o 
   3   1  22       90.59      111.65     41.81 o 
   4   1  22      217.61      173.39     50.62 o 
   5   1  22       39.92       54.96     70.98 o 
   6   1  22      249.59      190.36     93.25 o 
   7   1  22      776.14      749.82     78.30 o 
   8   1  22      572.85      592.06    112.84 o 
  -9   2  22       44.88     -114.19    114.19 o 
  -8   2  22       24.78      -15.12    104.30 o 
  -7   2  22      170.75       57.93    104.44 o 
  -6   2  22      215.24      112.57     80.18 o 
  -5   2  22       45.35       38.93     45.26 o 
  -4   2  22     1454.61     1260.68    111.73 o 
  -3   2  22      487.81      464.82     30.05 o 
  -2   2  22      181.01      143.50     51.15 o 
  -1   2  22      604.29      528.03     62.56 o 
   0   2  22     4093.21     4087.30     80.94 o 
   1   2  22      886.15      762.38     63.60 o 
   2   2  22       92.51       83.91     45.75 o 
   3   2  22     3169.73     2872.77    241.05 o 
   4   2  22     1817.71     1769.44     78.06 o 
   5   2  22        8.31      -51.03    207.62 o 
   6   2  22      298.78      209.68     72.27 o 
   7   2  22     1197.81      913.66    189.15 o 
   8   2  22       91.80      105.65     99.87 o 
  -8   3  22      419.65      409.55    117.41 o 
  -7   3  22      132.91      141.21     95.07 o 
  -6   3  22        0.68       79.18     82.11 o 
  -4   3  22      282.02      246.33    131.96 o 
  -3   3  22      237.52      165.61    109.65 o 
  -2   3  22      409.70      472.60    197.94 o 
  -1   3  22        9.62      -70.10     70.10 o 
   0   3  22      530.94      507.22     71.82 o 
   1   3  22     2789.08     3030.54     87.75 o 
   2   3  22     1491.53     1618.73    105.57 o 
   3   3  22      378.06      293.84    103.81 o 
   4   3  22     1010.01     1203.76     88.85 o 
   5   3  22     2529.31     2899.64    205.86 o 
   6   3  22      649.31      554.24    109.09 o 
   7   3  22       20.67       54.54    124.92 o 
  -6   4  22      456.56      653.82    125.08 o 
  -5   4  22       48.20      -17.47     99.69 o 
  -4   4  22      268.34      332.67     88.95 o 
  -3   4  22       87.69      185.42     96.58 o 
  -2   4  22      228.91      238.28    102.75 o 
  -1   4  22     1087.36     1165.32     99.68 o 
   0   4  22      437.62      321.08     81.86 o 
   1   4  22      168.04      123.06     84.16 o 
   2   4  22     1582.32     1750.70    133.72 o 
   3   4  22     2480.36     2783.52    188.27 o 
   4   4  22     1128.33     1251.00    121.40 o 
   5   4  22      212.37      306.15    205.86 o 
  -2   5  22       73.14        5.71    110.65 o 
  -1   5  22        5.80      156.39    106.22 o 
   0   5  22       71.07      266.60    172.43 o 
   1   5  22      599.84      633.42    167.15 o 
  -9   1  23       48.54       63.18     99.95 o 
  -8   1  23     1342.33     1381.28    110.21 o 
  -7   1  23        4.55      -40.60     72.71 o 
  -6   1  23        2.85      -50.77    140.76 o 
  -5   1  23      125.78      189.74     87.22 o 
  -4   1  23      637.90      679.37     54.23 o 
  -3   1  23      359.60      331.55     49.72 o 
  -2   1  23     4289.97     4225.54    159.23 o 
  -1   1  23       19.76       54.69     48.18 o 
   0   1  23      428.04      448.18     46.22 o 
   1   1  23       12.50       16.12     66.03 o 
   2   1  23     1695.11     1724.02     52.48 o 
   3   1  23       72.68       54.17     30.96 o 
   4   1  23      923.95      852.62     60.87 o 
   5   1  23      376.28      365.18     68.84 o 
   6   1  23      326.69      299.31     65.77 o 
   7   1  23        2.60      -16.23     63.10 o 
   8   1  23      226.90      240.30     82.67 o 
  -8   2  23       48.65      -14.00    117.07 o 
  -7   2  23     1697.77     1638.98    120.19 o 
  -6   2  23     1433.67     1269.86    127.56 o 
  -5   2  23      241.81      180.63     73.12 o 
  -4   2  23     1224.86     1200.11    125.80 o 
  -3   2  23      376.84      319.69     57.27 o 
  -2   2  23      539.58      556.57     87.75 o 
  -1   2  23     1398.44     1393.85     72.14 o 
   0   2  23     2450.70     2496.73     57.23 o 
   1   2  23     1728.92     1492.84    151.32 o 
   2   2  23      956.13      877.50     74.78 o 
   3   2  23       35.74      -36.95    100.29 o 
   4   2  23      174.17      216.42    112.61 o 
   5   2  23      720.16      694.36    150.30 o 
   6   2  23     2498.95     2004.20    437.23 o 
   7   2  23      426.17      330.78    216.42 o 
   8   2  23      294.80      362.46    117.89 o 
  -7   3  23       74.66       69.37    111.02 o 
  -6   3  23       10.76      -82.56     82.56 o 
  -5   3  23      245.43      232.25    116.13 o 
  -4   3  23      409.94      406.32     77.69 o 
  -3   3  23       94.96       70.38    142.52 o 
  -2   3  23      644.99      650.38     70.09 o 
  -1   3  23      683.62      761.84     75.62 o 
   0   3  23      973.45      849.83    133.72 o 
   1   3  23       62.23      -60.11     80.38 o 
   3   3  23      181.50      288.56    190.03 o 
   4   3  23     1244.25     1473.54     99.26 o 
   5   3  23       19.31       54.54    292.08 o 
   6   3  23      142.94      235.77    109.09 o 
  -5   4  23        9.48      -39.89     98.26 o 
  -4   4  23       95.35      -23.39     91.44 o 
  -3   4  23      161.59       58.70     87.06 o 
  -2   4  23        2.90       30.79     84.60 o 
  -1   4  23       26.43      -23.72     83.81 o 
   0   4  23     1005.12      817.23    106.33 o 
   1   4  23        5.68       72.36     83.97 o 
   2   4  23      125.61      156.59    144.28 o 
   3   4  23       14.50       19.35    218.18 o 
   4   4  23        0.01       15.84    235.77 o 
   5   4  23        0.86     -121.40    156.59 o 
  -1   5  23      136.05      173.38    105.56 o 
   0   5  23       97.46      110.50    100.01 o 
  -9   0  24      679.74      800.57    205.86 o 
  -8   0  24        4.36        7.04    112.61 o 
  -7   0  24      193.17      225.22    124.92 o 
  -6   0  24      346.02      445.15    160.11 o 
  -5   0  24      291.75      219.94     73.90 o 
  -4   0  24      939.49      950.13     72.14 o 
  -2   0  24     1379.20     1472.70     56.30 o 
  -1   0  24     8743.77     9003.32    160.11 o 
   0   0  24     5843.43     5820.40    418.76 o 
   2   0  24     3081.79     3508.43     47.51 o 
   3   0  24    14109.35    14642.50    126.68 o 
   4   0  24     4597.85     4847.40    112.61 o 
   5   0  24       23.61       22.87     87.97 o 
   6   0  24      622.05      614.06     61.58 o 
   7   0  24      888.78      779.46     75.66 o 
   8   0  24       16.60       33.43    121.40 o 
  -9   1  24        7.51      -17.43    122.91 o 
  -8   1  24      311.07      287.49    105.13 o 
  -7   1  24      150.81      264.75     92.68 o 
  -6   1  24      248.61      182.66     90.93 o 
  -5   1  24      442.36      447.69     82.72 o 
  -4   1  24       61.98       47.51     75.66 o 
  -3   1  24     3199.22     3468.38    176.83 o 
  -2   1  24     5398.99     5771.69     71.30 o 
  -1   1  24       68.72       41.46     43.11 o 
   0   1  24      824.16      830.11     83.97 o 
   1   1  24    13367.87    14317.98    214.14 o 
   2   1  24     3414.37     3489.28    129.32 o 
   3   1  24      654.16      637.56     37.23 o 
   4   1  24      808.81      796.62     36.00 o 
   5   1  24     3749.73     3893.37    226.97 o 
   6   1  24      119.01       64.07     74.01 o 
   7   1  24       47.53       73.46     51.68 o 
   8   1  24       91.02      117.89     78.38 o 
  -8   2  24      605.33      605.82    130.53 o 
  -7   2  24      585.17      458.77    123.15 o 
  -6   2  24      137.13       71.01     77.57 o 
  -5   2  24      219.71      255.64     52.43 o 
  -4   2  24     1157.95     1093.65     68.29 o 
  -3   2  24      751.61      607.73     74.17 o 
  -2   2  24        0.63       18.84     66.64 o 
  -1   2  24     2771.50     2853.08    164.51 o 
   0   2  24      586.39      591.82     58.62 o 
   1   2  24        1.91       31.67    117.89 o 
   2   2  24      226.78      185.26     28.94 o 
   3   2  24     2294.61     1893.51    303.51 o 
   4   2  24      173.79      109.09    110.85 o 
   5   2  24      103.51      102.59     74.89 o 
   6   2  24      600.20      710.84    256.89 o 
   7   2  24      520.78      466.27    102.05 o 
  -7   3  24      141.47      146.54     90.72 o 
  -6   3  24     1217.88     1292.96    108.41 o 
  -5   3  24     2132.37     2123.08    202.34 o 
  -4   3  24      932.04      959.91    132.84 o 
  -3   3  24       17.70       68.94     78.21 o 
  -2   3  24      872.19      821.92     72.71 o 
  -1   3  24      408.13      454.97     69.67 o 
   0   3  24       95.15      -19.35    151.32 o 
   1   3  24       18.68       40.60     78.04 o 
   2   3  24       10.52       59.82     93.25 o 
   3   3  24      211.32      181.23    119.65 o 
   4   3  24     1009.89      976.52    112.61 o 
   5   3  24      500.33      553.43     91.14 o 
   6   3  24      130.39      281.52    110.85 o 
  -5   4  24       92.01      173.74    128.06 o 
  -4   4  24      743.42      644.66    112.27 o 
  -3   4  24     2030.14     2099.34    124.92 o 
  -2   4  24      285.76      170.49     89.35 o 
  -1   4  24       37.70       28.66    103.13 o 
   0   4  24      668.77      548.78    114.19 o 
   1   4  24      136.47      163.63    144.28 o 
   2   4  24       10.41       79.18    123.16 o 
   4   4  24        2.86       95.01    186.51 o 
  -9   1  25        2.21       44.21    118.34 o 
  -8   1  25      669.01      668.67     97.29 o 
  -7   1  25      157.79      140.17     77.39 o 
  -6   1  25     1487.06     1366.35     90.91 o 
  -5   1  25      131.17       82.52     76.51 o 
  -4   1  25      128.88      157.35     42.08 o 
  -3   1  25      750.42      746.43     58.73 o 
  -2   1  25     3615.84     3902.85     60.87 o 
  -1   1  25      727.85      759.54     58.25 o 
   0   1  25      522.33      460.76     30.15 o 
   1   1  25      157.75      192.99     43.51 o 
   2   1  25       28.21       -3.52     63.34 o 
   3   1  25       36.20       11.01     55.63 o 
   4   1  25     1076.33      992.78     72.53 o 
   5   1  25      655.98      580.15     58.56 o 
   6   1  25      901.47      886.89    102.64 o 
   7   1  25      118.80       35.76     91.42 o 
   8   1  25       15.09      -10.80     67.64 o 
  -8   2  25        2.48        3.37    106.09 o 
  -7   2  25       64.19       12.48     87.39 o 
  -6   2  25      456.83      428.31     67.73 o 
  -5   2  25      207.47      221.29     53.66 o 
  -4   2  25     2681.92     2632.20    154.84 o 
  -3   2  25      495.02      521.81     63.45 o 
  -2   2  25      135.67       82.94     62.07 o 
  -1   2  25       40.53      -55.99     55.99 o 
   0   2  25     1595.00     1722.61     75.60 o 
   1   2  25      433.09      456.65     91.39 o 
   2   2  25     1339.33     1222.21     34.31 o 
   3   2  25       20.87        5.49     51.03 o 
   4   2  25      176.40      120.46     29.03 o 
   5   2  25      113.53      105.57    153.08 o 
   6   2  25      683.99      839.59     92.35 o 
   7   2  25      100.89       75.66    102.05 o 
  -7   3  25        5.80       -6.46    104.81 o 
  -6   3  25      465.84      323.75    102.05 o 
  -5   3  25       24.16      -93.25    101.75 o 
  -4   3  25       82.58        3.25     87.05 o 
  -3   3  25      209.22      112.80     87.22 o 
  -2   3  25     1341.40     1376.72     86.22 o 
  -1   3  25      318.47      238.01     86.56 o 
   0   3  25      452.85      482.10    126.68 o 
   1   3  25       40.90      -51.15     81.33 o 
   2   3  25      743.46      740.75     96.77 o 
   3   3  25       12.92       36.95    146.04 o 
   4   3  25      317.10      367.73    121.40 o 
   5   3  25      164.26      263.07     99.09 o 
   6   3  25       66.43       89.64     85.22 o 
  -5   4  25        1.76      -79.18    146.04 o 
  -4   4  25       36.51      -42.23    237.53 o 
  -3   4  25       16.55      -60.71     89.55 o 
  -2   4  25       38.86      -17.39     95.52 o 
  -1   4  25        7.56      -47.89     91.29 o 
   0   4  25      405.77      332.06    108.25 o 
   1   4  25        9.29      131.96    112.61 o 
   2   4  25      171.94      184.75    181.23 o 
   3   4  25      185.65      179.47    121.40 o 
   4   4  25        8.61     -110.85    144.28 o 
  -9   0  26      467.68      431.08    151.32 o 
  -8   0  26      473.48      425.80    133.72 o 
  -7   0  26     2427.31     2646.28    133.72 o 
  -6   0  26     2490.73     2545.99    190.03 o 
  -5   0  26     1268.23     1235.16     91.49 o 
  -4   0  26       43.29       52.78     84.46 o 
  -3   0  26     1685.37     1905.53    156.59 o 
  -2   0  26       96.82      175.95     61.58 o 
  -1   0  26        0.89       54.54     54.54 o 
   0   0  26        0.09       -5.28     65.10 o 
   1   0  26      168.00      165.39     61.58 o 
   2   0  26     6593.87     6765.25    156.59 o 
   3   0  26      212.84      184.75    131.96 o 
   4   0  26       15.14       40.47    123.16 o 
   5   0  26     1830.35     1891.45     75.66 o 
   6   0  26     3803.52     4071.47     75.66 o 
   7   0  26     1119.26      948.37    116.13 o 
   8   0  26        4.91       26.39     93.25 o 
  -8   1  26      455.49      430.80    101.26 o 
  -7   1  26      497.40      483.04     87.05 o 
  -6   1  26     1213.97     1155.16    114.50 o 
  -5   1  26     3241.76     3048.79    212.02 o 
  -4   1  26      277.38      274.48    117.89 o 
  -3   1  26        3.22       21.62     42.23 o 
  -2   1  26      533.67      493.59     50.96 o 
  -1   1  26     1222.48     1104.98     73.83 o 
   0   1  26      866.61      850.64     61.72 o 
   1   1  26      627.54      594.26     60.54 o 
   2   1  26      263.01      285.19     42.91 o 
   3   1  26      834.12      836.05     54.32 o 
   4   1  26     4011.24     3906.42    255.13 o 
   5   1  26      743.30      660.69     94.26 o 
   6   1  26        9.87        9.44     69.48 o 
   7   1  26     1961.80     1986.78    347.50 o 
  -8   2  26      234.67      162.07     92.68 o 
  -7   2  26      345.16      166.88    149.56 o 
  -6   2  26       25.90      -10.77    101.12 o 
  -5   2  26      609.50      606.90     80.23 o 
  -4   2  26     1218.65     1342.32     70.88 o 
  -3   2  26      915.69      857.86     55.27 o 
  -2   2  26      106.14      258.74    113.49 o 
  -1   2  26     3167.23     3283.21    112.18 o 
   0   2  26     1681.06     1782.02     97.65 o 
   1   2  26        2.47      -18.56     54.32 o 
   2   2  26     1177.91     1123.84     73.02 o 
   3   2  26     1222.80      941.52    153.96 o 
   4   2  26      101.21       73.67     43.77 o 
   5   2  26      260.21      367.73    144.28 o 
   6   2  26      867.13     1006.01     93.22 o 
   7   2  26       77.86      154.64     73.96 o 
  -7   3  26        1.95       34.74     84.95 o 
  -6   3  26      351.48      425.97     89.58 o 
  -5   3  26       19.67       64.48     93.36 o 
  -4   3  26      474.41      426.70    100.93 o 
  -3   3  26     2473.70     2570.98    275.36 o 
  -2   3  26     2374.39     2441.25     94.26 o 
  -1   3  26        6.24      -94.82     94.82 o 
   0   3  26      796.08      659.85     70.92 o 
   1   3  26     3116.13     2967.06    292.08 o 
   2   3  26     1631.40     1660.96    103.81 o 
   3   3  26      135.79      184.75    121.40 o 
   4   3  26      167.51       31.67    137.24 o 
   5   3  26      239.95      140.76    225.22 o 
   6   3  26        6.14       -7.96     97.62 o 
  -4   4  26      745.91      923.28    159.13 o 
  -3   4  26        9.88      -29.60    104.45 o 
  -2   4  26      178.72      263.84     98.05 o 
  -1   4  26     2797.92     2889.66    112.70 o 
   0   4  26      752.00      816.36     93.09 o 
   1   4  26       47.50       21.11    124.92 o 
   2   4  26       18.26      -91.49    147.80 o 
   3   4  26     1027.93     1136.63    128.44 o 
  -8   1  27      115.32        0.69    136.89 o 
  -7   1  27      242.67      184.03     85.17 o 
  -6   1  27      337.27      313.28    115.92 o 
  -5   1  27      627.57      558.08     78.35 o 
  -4   1  27      229.37      175.89     45.26 o 
  -3   1  27       29.12       10.05     51.35 o 
  -2   1  27       17.90       14.12     45.83 o 
  -1   1  27     1059.49      999.39     73.50 o 
   0   1  27     1028.50     1229.37    108.21 o 
   1   1  27      656.31      614.63     69.14 o 
   2   1  27      107.80      115.31     40.08 o 
   3   1  27       22.47      -22.27     59.37 o 
   4   1  27      656.92      607.43     64.88 o 
   5   1  27      611.15      539.67    113.49 o 
   6   1  27       45.55       40.85     54.58 o 
   7   1  27      306.51      200.79     79.89 o 
  -7   2  27      366.54      307.24    114.57 o 
  -6   2  27      100.59       80.71    100.57 o 
  -5   2  27      108.88       66.40     85.21 o 
  -4   2  27      373.29      375.33     65.62 o 
  -3   2  27     1235.77     1300.09     80.47 o 
  -2   2  27      843.46      615.82    214.66 o 
  -1   2  27     2622.17     2829.13    112.61 o 
   0   2  27       54.29       45.82     71.67 o 
   1   2  27      136.24      119.79     60.93 o 
   2   2  27     1129.49     1120.80    105.57 o 
   3   2  27     2432.24     2109.94    285.04 o 
   4   2  27      160.75      177.71    121.40 o 
   5   2  27      227.29      123.16     98.53 o 
   6   2  27        0.29      -68.62    110.85 o 
  -6   3  27      133.00      145.40    108.67 o 
  -5   3  27      151.94      105.04    151.77 o 
  -4   3  27      346.11      356.10    119.65 o 
  -3   3  27      476.46      500.88     94.39 o 
  -2   3  27      387.80      291.92     82.86 o 
  -1   3  27      372.02      380.89    103.44 o 
   0   3  27      780.91      807.12    141.64 o 
   1   3  27      595.28      559.46     77.75 o 
   2   3  27      116.48      -15.84    100.29 o 
   4   3  27      748.51      446.91    112.61 o 
   5   3  27      307.03      204.10    163.63 o 
  -4   4  27        1.42      -50.14    116.39 o 
  -3   4  27       72.90      151.97    141.17 o 
  -2   4  27       57.15        0.54    135.55 o 
  -1   4  27       93.43      195.30    137.24 o 
   0   4  27      109.72       42.23    131.96 o 
   1   4  27        2.15       -7.04    147.80 o 
   2   4  27        1.96       68.62    124.92 o 
   3   4  27       10.62     -163.63    255.13 o 
  -8   0  28       65.75      154.84    121.40 o 
  -7   0  28        8.60       -8.80    124.92 o 
  -6   0  28      677.42      767.14    109.09 o 
  -5   0  28     5599.52     5751.78    149.56 o 
  -4   0  28     5136.41     5567.03    135.48 o 
  -3   0  28      152.55      130.20    144.28 o 
  -2   0  28     1314.29     1397.04     77.42 o 
  -1   0  28     4875.74     5494.90    364.21 o 
   0   0  28     7783.68     7938.83     84.46 o 
   1   0  28      592.87      538.40     63.34 o 
   2   0  28      362.78      344.86     87.97 o 
   3   0  28      244.27      311.43    133.72 o 
   4   0  28        1.38       51.03     98.53 o 
   5   0  28      101.41       96.77     70.38 o 
   6   0  28        2.46        8.80     75.66 o 
   7   0  28       52.41      109.09     72.14 o 
  -8   1  28      225.07      248.45    119.94 o 
  -7   1  28      165.87      169.52    102.19 o 
  -6   1  28     1189.76     1314.10     74.37 o 
  -5   1  28      148.23      141.19     95.52 o 
  -4   1  28     1178.45     1207.28     76.20 o 
  -3   1  28     3239.16     3350.88    151.32 o 
  -2   1  28     3627.46     4134.81    116.13 o 
  -1   1  28        4.86      -14.32     62.54 o 
   0   1  28      296.73      211.62     46.03 o 
   1   1  28     3895.92     4280.82    127.47 o 
   2   1  28      669.57      650.62     82.70 o 
   3   1  28       44.81        7.09     60.36 o 
   4   1  28      162.37      123.74     42.62 o 
   5   1  28      256.93      174.73     43.56 o 
   6   1  28      269.59      215.25     69.50 o 
   7   1  28      246.55      172.10     81.56 o 
  -7   2  28      101.36       18.60    101.82 o 
  -6   2  28        0.26      -14.49    105.73 o 
  -5   2  28      235.58      114.37    103.81 o 
  -4   2  28      896.93      968.97     80.06 o 
  -3   2  28       33.31      -60.89     80.12 o 
  -2   2  28      879.14      758.02     84.57 o 
  -1   2  28      752.73      772.29     87.97 o 
   0   2  28      791.09      828.72    107.33 o 
   1   2  28      277.40      212.12     98.53 o 
   2   2  28     1686.27     1652.16    158.35 o 
   3   2  28      732.78      571.76     58.94 o 
   4   2  28       64.37      124.92    149.56 o 
   5   2  28      840.20      849.83    179.47 o 
   6   2  28      401.54      381.81    244.57 o 
  -6   3  28       55.93      118.23    127.56 o 
  -5   3  28      248.06      233.31    100.44 o 
  -4   3  28       22.39       22.64    104.18 o 
  -2   3  28        0.35        5.99    106.61 o 
  -1   3  28       32.30      104.94     77.57 o 
   0   3  28     1469.98     1680.37     93.94 o 
   1   3  28      978.16      850.55    124.76 o 
   2   3  28       12.34      -24.63    204.10 o 
   3   3  28     1157.02     1238.68    107.33 o 
   4   3  28     2103.86     2387.63    116.13 o 
   5   3  28      254.42      174.19    221.70 o 
  -3   4  28      136.86      292.08    212.90 o 
  -2   4  28      102.62      150.30    135.80 o 
  -1   4  28      217.03      126.68    168.91 o 
   0   4  28      426.31      511.03    104.84 o 
   1   4  28      309.34      395.89    126.68 o 
   2   4  28     2008.54     2056.85    131.96 o 
  -8   1  29        1.05      -43.28    129.21 o 
  -7   1  29       70.55       67.56    114.89 o 
  -6   1  29       36.18      -43.58    104.69 o 
  -5   1  29     1061.80     1152.31    109.15 o 
  -4   1  29      167.02       98.50     71.65 o 
  -3   1  29      399.26      355.40     83.25 o 
  -2   1  29        8.47      -37.83     51.01 o 
  -1   1  29        1.39      -72.86     82.60 o 
   0   1  29       46.35       44.61     63.10 o 
   1   1  29     1385.12     1399.90     74.06 o 
   2   1  29       24.68       36.95     65.10 o 
   3   1  29     1224.89     1273.51    109.97 o 
   4   1  29       34.06       39.78     70.59 o 
   5   1  29       39.73       24.12     68.33 o 
   6   1  29       91.61       68.58     41.27 o 
   7   1  29      347.24      334.30    107.33 o 
  -7   2  29     1165.81     1188.59    189.64 o 
  -6   2  29        4.00        6.58     71.87 o 
  -5   2  29        0.46        0.00     51.03 o 
  -4   2  29      120.63      105.57     42.23 o 
  -3   2  29     1783.58     1869.63    137.47 o 
  -2   2  29      654.83      467.60     79.32 o 
  -1   2  29     1072.70     1035.24     84.95 o 
   0   2  29       96.70       54.54     96.77 o 
   1   2  29        1.88       -8.65     62.17 o 
   2   2  29      141.35      132.63     62.49 o 
   3   2  29     1463.71     1346.58    200.58 o 
   4   2  29      402.76      358.94    109.09 o 
   5   2  29     1185.28     1159.51    198.82 o 
   6   2  29      351.08      360.70    232.25 o 
  -5   3  29      485.00      541.44    142.52 o 
  -4   3  29        3.09      -27.34    104.69 o 
  -3   3  29      106.26      120.33    101.33 o 
  -2   3  29       35.01        5.28    110.85 o 
  -1   3  29      259.49      288.65     81.14 o 
   0   3  29       44.94      -28.89     87.54 o 
   1   3  29      337.12      323.04    100.43 o 
   2   3  29        8.91      -52.78    153.08 o 
   3   3  29      284.78      142.52    110.85 o 
   4   3  29       16.21        3.52    116.13 o 
  -3   4  29       29.13      -38.27    110.75 o 
  -2   4  29       91.34      107.31    139.00 o 
  -1   4  29      120.45      192.22    112.42 o 
   0   4  29       14.44      -59.12     97.61 o 
   1   4  29        0.84      -56.30    198.82 o 
   2   4  29      150.15       40.47    130.20 o 
  -7   0  30       62.51       80.94    153.08 o 
  -6   0  30      329.64      394.13    107.33 o 
  -5   0  30      568.88      584.15     95.01 o 
  -4   0  30      580.30      661.57    124.92 o 
  -3   0  30      261.86      281.52     75.66 o 
  -1   0  30     3076.77     3306.09     65.10 o 
   0   0  30      931.84     1027.54     86.22 o 
   1   0  30     2103.53     2095.56     70.38 o 
   2   0  30     7081.57     7836.78    223.46 o 
   3   0  30     1771.57     1796.44    144.28 o 
   4   0  30        3.10      -12.32    102.05 o 
   5   0  30      155.69      179.47     73.90 o 
   6   0  30     2927.82     2672.67    209.38 o 
  -7   1  30       29.70       24.23    100.71 o 
  -6   1  30        3.69       90.90    123.34 o 
  -5   1  30       23.75      -20.11     89.15 o 
  -4   1  30      375.07      329.96     63.30 o 
  -3   1  30     1096.79     1220.29    102.93 o 
  -2   1  30        0.51      -44.44     57.06 o 
  -1   1  30     1206.23     1238.49     73.08 o 
   0   1  30     4748.42     5300.35    190.90 o 
   1   1  30     1731.58     1729.78    100.18 o 
   2   1  30        1.54        4.67     56.75 o 
   3   1  30     1146.41     1046.15     76.45 o 
   4   1  30     3217.45     3123.70    234.01 o 
   5   1  30      410.28      374.78     47.33 o 
   6   1  30        1.22      -45.75    142.52 o 
  -7   2  30      111.82      -21.56    115.67 o 
  -6   2  30        0.86       42.78     78.90 o 
  -5   2  30      517.32      530.15     80.61 o 
  -4   2  30      501.87      517.06     94.53 o 
  -3   2  30      116.72      110.69     79.35 o 
  -2   2  30      978.86      693.01    163.60 o 
  -1   2  30      959.30     1062.17    100.29 o 
   0   2  30       46.79       -6.04     69.73 o 
   1   2  30      288.48      277.70     71.13 o 
   2   2  30     1534.63     1419.82     91.49 o 
   3   2  30      517.13      425.47    139.00 o 
   4   2  30      169.18      167.15    170.67 o 
   5   2  30      935.17     1113.76    186.51 o 
  -5   3  30      300.03      411.75     94.56 o 
  -4   3  30      218.08      317.30     89.68 o 
  -3   3  30      471.75      446.51     89.12 o 
  -2   3  30     1320.01     1428.23    109.59 o 
  -1   3  30      131.70       84.55     93.25 o 
   0   3  30        8.37        8.20     90.13 o 
   1   3  30       38.09      -25.56     79.57 o 
   2   3  30      111.85      126.68    124.92 o 
   3   3  30      605.64      556.00    110.85 o 
   4   3  30       17.63      -15.84    188.27 o 
  -1   4  30       40.50      -21.45    105.46 o 
   0   4  30      616.58      614.14    117.77 o 
  -7   1  31        0.55       56.64    103.33 o 
  -6   1  31       92.35       70.26    118.00 o 
  -5   1  31       48.32       94.92     70.62 o 
  -4   1  31      486.24      463.49     70.86 o 
  -3   1  31      734.06      759.65     60.93 o 
  -2   1  31      322.09      313.19     80.94 o 
  -1   1  31       36.76      -50.38     50.38 o 
   0   1  31       42.28       -7.88     63.99 o 
   1   1  31      505.10      560.95     85.92 o 
   2   1  31     1111.62     1029.30     31.67 o 
   3   1  31       89.14       74.33     45.72 o 
   4   1  31      241.46      154.61     56.42 o 
   5   1  31       15.76       22.09     48.66 o 
   6   1  31       27.38      -26.39     84.46 o 
  -6   2  31      437.95      297.47     84.83 o 
  -5   2  31       51.74        6.09     84.36 o 
  -4   2  31      547.73      496.78     78.68 o 
  -3   2  31      803.89      907.49     81.98 o 
  -2   2  31       22.52       19.35     65.00 o 
  -1   2  31     1474.22     1598.15    134.88 o 
   0   2  31      470.51      565.75     66.87 o 
   1   2  31      121.39      114.84     79.45 o 
   2   2  31      204.15      177.21     40.80 o 
   3   2  31      350.47      331.25     59.49 o 
   4   2  31        2.20      -47.51    154.84 o 
   5   2  31      403.38      466.27    218.18 o 
  -5   3  31      112.07       26.88     96.42 o 
  -4   3  31      448.74      476.56     98.05 o 
  -3   3  31      353.23      465.16    100.56 o 
  -2   3  31      226.18      159.90    206.74 o 
  -1   3  31       89.76      253.37    116.13 o 
   0   3  31       17.45      -27.33     88.77 o 
   1   3  31      118.04       38.71    126.68 o 
   2   3  31      219.04      246.33    177.71 o 
   3   3  31       15.51     -114.37    114.37 o 
  -7   0  32     1030.69     1210.53    156.59 o 
  -6   0  32      838.69      983.56    137.24 o 
  -5   0  32      323.17      425.80     96.77 o 
  -4   0  32     3152.14     3533.06    130.20 o 
  -3   0  32      314.21      457.47    128.44 o 
  -1   0  32       77.09       22.87     95.01 o 
   0   0  32      490.03      499.70    121.40 o 
   1   0  32     4194.34     4124.25    306.15 o 
   2   0  32       22.15       47.51     72.14 o 
   3   0  32      106.92      119.65     89.73 o 
   4   0  32     1229.18     1115.52     91.49 o 
   5   0  32     3669.91     3689.66    103.81 o 
   6   0  32       76.16       80.94     95.01 o 
  -7   1  32      552.58      661.67    102.19 o 
  -6   1  32     1290.44     1360.68    174.36 o 
  -5   1  32      342.38      351.33     90.82 o 
  -4   1  32      463.44      465.28     78.12 o 
  -3   1  32      493.14      505.38     68.62 o 
  -2   1  32      775.21      788.44     94.05 o 
  -1   1  32        0.62       11.46     80.18 o 
   0   1  32      738.55      693.97     75.24 o 
   1   1  32       28.06       27.67     53.23 o 
   2   1  32      152.19      138.12     45.23 o 
   3   1  32     1887.35     1591.79    351.02 o 
   4   1  32      442.04      374.54     44.87 o 
   5   1  32      215.40      208.60     48.41 o 
  -6   2  32      485.77      351.08     78.51 o 
  -5   2  32      209.44      275.73     82.09 o 
  -4   2  32      182.42      136.13     69.75 o 
  -3   2  32      125.54       34.41     81.04 o 
  -2   2  32     1258.62     1390.21     77.29 o 
  -1   2  32      338.95      466.43    110.85 o 
   0   2  32      189.69      168.13     73.07 o 
   1   2  32      529.93      512.01    107.33 o 
   2   2  32      595.60      470.87     42.72 o 
   3   2  32      271.92      201.35    143.40 o 
   4   2  32       63.24       80.94    117.89 o 
   5   2  32      454.99      422.28    165.39 o 
  -4   3  32      451.09      591.33    154.84 o 
  -3   3  32      651.38      780.29    104.09 o 
  -2   3  32        1.99      -83.33     83.33 o 
  -1   3  32      787.71      867.35    107.24 o 
   0   3  32     1477.40     1526.26    104.44 o 
   1   3  32      932.08      883.27    235.77 o 
  -6   1  33      191.54      118.80    106.87 o 
  -5   1  33       25.90      -48.13     69.14 o 
  -4   1  33        7.47       14.65     76.14 o 
  -3   1  33       74.99       76.43     87.68 o 
  -2   1  33     1893.39     1703.33    144.47 o 
  -1   1  33       31.00       31.10    100.17 o 
   0   1  33      298.14      359.51     93.93 o 
   1   1  33       24.57      -42.10     55.39 o 
   2   1  33      243.86      232.95     53.83 o 
   3   1  33       52.94       20.88     50.47 o 
   4   1  33      453.19      413.41     60.70 o 
   5   1  33        3.01       37.85     48.94 o 
  -5   2  33      214.70      109.57     83.94 o 
  -4   2  33      478.04      491.90     79.60 o 
  -3   2  33       22.29      105.57    158.35 o 
  -2   2  33      206.10       65.59    100.93 o 
  -1   2  33      147.11      136.70     79.35 o 
   0   2  33     1026.68     1338.46     86.40 o 
   1   2  33      357.15      270.44     88.14 o 
   2   2  33     1075.12      932.90    121.41 o 
   3   2  33        3.72      -54.54    109.09 o 
   4   2  33        3.45       42.23    139.00 o 
  -3   3  33        4.56      -76.60    101.16 o 
  -2   3  33      308.52      374.04    104.09 o 
  -1   3  33       66.70     -117.89    117.89 o 
   0   3  33      161.86       17.59    116.13 o 
   1   3  33       32.43      -80.94    153.08 o 
   2   3  33      362.43      404.68    117.89 o 
  -6   0  34      498.48      489.14    114.37 o 
  -5   0  34      378.14      480.34     98.53 o 
  -4   0  34       17.12       68.62     87.97 o 
  -3   0  34     1083.49     1094.40     80.94 o 
  -2   0  34     2000.08     2127.23    130.20 o 
  -1   0  34     4159.57     4421.60     86.22 o 
   0   0  34       65.98       96.77    102.05 o 
   2   0  34      211.23      197.06     84.46 o 
   3   0  34     2094.79     2079.72    232.25 o 
   4   0  34      168.56      167.15     61.58 o 
   5   0  34       83.96       65.10     86.22 o 
  -6   1  34      306.47      258.63    108.45 o 
  -5   1  34     1862.51     1903.28    115.87 o 
  -4   1  34      341.92      455.47     74.78 o 
  -3   1  34     2152.12     2239.04    126.28 o 
  -2   1  34       12.29       -6.36     80.24 o 
  -1   1  34     1406.15     1664.32    239.29 o 
   0   1  34     1097.99     1202.66     80.87 o 
   1   1  34     2267.61     2205.28    111.73 o 
   2   1  34      228.87      181.81     56.65 o 
   3   1  34      183.30      138.31     50.35 o 
   4   1  34      181.09       63.74     57.18 o 
   5   1  34       22.99       47.75     47.30 o 
  -5   2  34      692.12      660.07    100.07 o 
  -4   2  34       28.94      131.96    128.44 o 
  -3   2  34      363.01      522.34    111.73 o 
  -2   2  34      851.78      891.34     82.97 o 
  -1   2  34      214.81      277.78     88.70 o 
   0   2  34      190.17      128.50     73.81 o 
   1   2  34      991.92      891.28    171.55 o 
   2   2  34      635.18      452.25    131.96 o 
   3   2  34       20.31       12.32    139.00 o 
   4   2  34      549.78      575.35    195.30 o 
  -2   3  34       46.08       12.56    161.40 o 
  -1   3  34      371.64      346.62    212.90 o 
   0   3  34      284.59      299.97    127.56 o 
   1   3  34       53.75      232.25    114.37 o 
  -5   1  35      132.09      128.66     88.93 o 
  -4   1  35       88.15       70.63     69.54 o 
  -3   1  35       15.45      -52.33     69.64 o 
  -2   1  35      541.34      496.17    105.95 o 
  -1   1  35       52.33       63.05     64.11 o 
   0   1  35      205.01      175.04    108.73 o 
   1   1  35       54.79        0.98     66.86 o 
   2   1  35      118.48       -2.19     54.32 o 
   3   1  35      100.95       81.61     52.96 o 
   4   1  35      391.56      285.99     56.54 o 
  -4   2  35      833.73      911.94     96.77 o 
  -3   2  35       89.86       48.58     76.45 o 
  -2   2  35        2.52      -18.55     75.20 o 
  -1   2  35      117.90      211.14    100.29 o 
   0   2  35      136.62      130.20     65.10 o 
   1   2  35       23.58       36.64     47.08 o 
   2   2  35      278.86      270.96    181.23 o 
   3   2  35      523.82      640.46    128.44 o 
  -4   0  36      696.03      781.21    146.04 o 
  -3   0  36       80.02       31.67     66.86 o 
  -1   0  36      420.51      402.92    105.57 o 
   0   0  36     2399.06     2253.91    260.40 o 
   1   0  36     1385.08     1381.20     87.97 o 
   2   0  36     1527.23     1453.34     58.06 o 
   3   0  36      160.89      191.78    114.37 o 
   4   0  36      631.76      459.23     59.82 o 
  -5   1  36        0.74       33.32     90.04 o 
  -4   1  36      213.98      223.23     66.86 o 
  -3   1  36        0.21      103.07     56.92 o 
  -2   1  36      674.84      688.52     66.37 o 
  -1   1  36      335.96      366.97     65.10 o 
   0   1  36     1539.03     1534.68    126.83 o 
   1   1  36      261.79      321.99     98.53 o 
   2   1  36     1193.83     1143.15     80.94 o 
   3   1  36     1195.16     1165.33     87.09 o 
  -3   2  36      157.13      193.88     87.77 o 
  -2   2  36      239.48      168.18     85.91 o 
  -1   2  36      323.70      339.58    184.75 o 
   0   2  36      172.51      249.02     89.86 o 
   1   2  36      649.58      373.01     58.06 o 
   2   2  36      462.87      439.87    130.20 o 
  -4   1  37       21.13        0.00    156.59 o 
  -3   1  37      107.19      170.94     73.65 o 
  -2   1  37       24.67      -13.41     62.75 o 
  -1   1  37       73.55      116.13     60.96 o 
   0   1  37      106.02      135.15     83.95 o 
   1   1  37      791.25      711.03     97.65 o 
   2   1  37       54.33       27.99    127.56 o 
   3   1  37      154.38       98.81     53.98 o 
  -2   2  37      223.14      236.52    114.26 o 
  -1   2  37      769.96      768.90    107.33 o 
   0   2  37       33.83       48.37     87.77 o 
   1   2  37        1.29      -74.34     74.34 o 
  -4   0  38      987.02     1050.42    158.35 o 
  -3   0  38      544.38      513.77     96.77 o 
  -2   0  38      845.02      740.75    154.84 o 
  -1   0  38       14.84       63.34    154.84 o 
   0   0  38       36.77       51.03    102.05 o 
   1   0  38      104.47       70.38     91.49 o 
   2   0  38       25.40       77.42    107.33 o 
  -3   1  38      284.77      326.49     72.88 o 
  -2   1  38        2.03        3.52    188.27 o 
  -1   1  38      637.98      670.56     77.16 o 
   0   1  38       27.65      -16.70     74.62 o 
   1   1  38      110.43       67.64     65.42 o 
   2   1  38      182.39      184.75     98.53 o 
  -2   1  39       18.12       60.53    123.15 o 
  -1   1  39        5.53      -17.96    100.43 o 
   0   1  39       12.57       70.38    151.32 o 
   1   1  39      238.85      223.65     65.42 o 
  -1   0  40       72.56       87.97    137.24 o 
   0   0  40     2128.84     2000.54    103.81 o 
                                                 
